# Supplementary material for: Cross-national data sample on the environmental affection and cognition of adolescent students of varying interests in ecosystem services and sustainability
Source: Data Brief. 2018 Dec 13;22:312–8. doi: 10.1016/j.dib.2018.12.019 (PMC6305698; doi:10.1016/j.dib.2018.12.019)
Supplement: Supplementary file 2 — Supplementary material [file mmc2.xlsx]

## Sheet: Student - QQQ
NAME	VARLABEL	TYPE	FORMAT	VARNUM	MINMAX	VAL	LABEL	COUNT	PERCENT
CNTRYID	Country Identifier	NUM	3.0	1	8 - 974
						8	Albania	5215	1.00417
						12	Algeria	5519	1.06271
						36	Australia	14530	2.79781
						40	Austria	7007	1.34923
						56	Belgium	9651	1.85834
						76	Brazil	23141	4.4559
						100	Bulgaria	5928	1.14146
						124	Canada	20058	3.86225
						152	Chile	7053	1.35809
						158	Chinese Taipei	7708	1.48421
						170	Colombia	11795	2.27118
						188	Costa Rica	6866	1.32208
						191	Croatia	5809	1.11855
						203	Czech Republic	6894	1.32747
						208	Denmark	7161	1.37888
						214	Dominican Republic	4740	0.912707
						233	Estonia	5587	1.0758
						246	Finland	5882	1.1326
						250	France	6108	1.17612
						268	Georgia	5316	1.02362
						276	Germany	6504	1.25237
						300	Greece	5532	1.06521
						344	Hong Kong	5359	1.0319
						348	Hungary	5658	1.08947
						352	Iceland	3371	0.649101
						360	Indonesia	6513	1.25411
						372	Ireland	5741	1.10545
						376	Israel	6598	1.27047
						380	Italy	11583	2.23036
						392	Japan	6647	1.27991
						400	Jordan	7267	1.39929
						410	Korea	5581	1.07465
						411	Kosovo	4826	0.929267
						422	Lebanon	4546	0.875352
						428	Latvia	4869	0.937547
						440	Lithuania	6525	1.25642
						442	Luxembourg	5299	1.02035
						446	Macao	4476	0.861873
						470	Malta	3634	0.699742
						484	Mexico	7568	1.45725
						498	Moldova	5325	1.02535
						499	Montenegro	5665	1.09082
						528	Netherlands	5385	1.0369
						554	New Zealand	4520	0.870345
						578	Norway	5456	1.05058
						604	Peru	6971	1.3423
						616	Poland	4478	0.862258
						620	Portugal	7325	1.41046
						630	Puerto Rico (USA)	1398	0.269191
						634	Qatar	12083	2.32663
						642	Romania	4876	0.938895
						643	Russian Federation	6036	1.16226
						702	Singapore	6115	1.17747
						703	Slovak Republic	6350	1.22272
						704	Vietnam	5826	1.12182
						705	Slovenia	6406	1.2335
						724	Spain	6736	1.29705
						752	Sweden	5458	1.05096
						756	Switzerland	5860	1.12837
						764	Thailand	8249	1.58838
						780	Trinidad and Tobago	4692	0.903465
						784	United Arab Emirates	14167	2.72792
						788	Tunisia	5375	1.03498
						792	Turkey	5895	1.13511
						807	FYROM	5324	1.02516
						826	United Kingdom	14157	2.72599
						840	United States	5712	1.09987
						858	Uruguay	6062	1.16726
						970	B-S-J-G (China)	9841	1.89493
						971	Spain (Regions)	32330	6.22528
						972	USA (Massachusetts)	1652	0.3181
						973	USA (North Carolina)	1887	0.36335
						974	Argentina (Ciudad Autónoma de Buenos)	1657	0.319062
CNT	Country code 3-character	CHAR	$3.	2
						ALB	Albania	5215	1.00417
						ARE	United Arab Emirates	14167	2.72792
						AUS	Australia	14530	2.79781
						AUT	Austria	7007	1.34923
						BEL	Belgium	9651	1.85834
						BGR	Bulgaria	5928	1.14146
						BRA	Brazil	23141	4.4559
						CAN	Canada	20058	3.86225
						CHE	Switzerland	5860	1.12837
						CHL	Chile	7053	1.35809
						COL	Colombia	11795	2.27118
						CRI	Costa Rica	6866	1.32208
						CZE	Czech Republic	6894	1.32747
						DEU	Germany	6504	1.25237
						DNK	Denmark	7161	1.37888
						DOM	Dominican Republic	4740	0.912707
						DZA	Algeria	5519	1.06271
						ESP	Spain	6736	1.29705
						EST	Estonia	5587	1.0758
						FIN	Finland	5882	1.1326
						FRA	France	6108	1.17612
						GBR	United Kingdom	14157	2.72599
						GEO	Georgia	5316	1.02362
						GRC	Greece	5532	1.06521
						HKG	Hong Kong	5359	1.0319
						HRV	Croatia	5809	1.11855
						HUN	Hungary	5658	1.08947
						IDN	Indonesia	6513	1.25411
						IRL	Ireland	5741	1.10545
						ISL	Iceland	3371	0.649101
						ISR	Israel	6598	1.27047
						ITA	Italy	11583	2.23036
						JOR	Jordan	7267	1.39929
						JPN	Japan	6647	1.27991
						KOR	Korea	5581	1.07465
						KSV	Kosovo	4826	0.929267
						LBN	Lebanon	4546	0.875352
						LTU	Lithuania	6525	1.25642
						LUX	Luxembourg	5299	1.02035
						LVA	Latvia	4869	0.937547
						MAC	Macao	4476	0.861873
						MDA	Moldova	5325	1.02535
						MEX	Mexico	7568	1.45725
						MKD	FYROM	5324	1.02516
						MLT	Malta	3634	0.699742
						MNE	Montenegro	5665	1.09082
						NLD	Netherlands	5385	1.0369
						NOR	Norway	5456	1.05058
						NZL	New Zealand	4520	0.870345
						PER	Peru	6971	1.3423
						POL	Poland	4478	0.862258
						PRT	Portugal	7325	1.41046
						QAR	Argentina (Ciudad Autónoma de Buenos)	1657	0.319062
						QAT	Qatar	12083	2.32663
						QCH	B-S-J-G (China)	9841	1.89493
						QES	Spain (Regions)	32330	6.22528
						QUC	Massachusettes (USA)	1652	0.3181
						QUD	Puerto Rico (USA)	1398	0.269191
						QUE	North Carolina (USA)	1887	0.36335
						ROU	Romania	4876	0.938895
						RUS	Russian Federation	6036	1.16226
						SGP	Singapore	6115	1.17747
						SVK	Slovak Republic	6350	1.22272
						SVN	Slovenia	6406	1.2335
						SWE	Sweden	5458	1.05096
						TAP	Chinese Taipei	7708	1.48421
						THA	Thailand	8249	1.58838
						TTO	Trinidad and Tobago	4692	0.903465
						TUN	Tunisia	5375	1.03498
						TUR	Turkey	5895	1.13511
						URY	Uruguay	6062	1.16726
						USA	United States	5712	1.09987
						VNM	Vietnam	5826	1.12182
CNTSCHID	Intl. School ID	NUM	8.0	3	800001 - 97400238
CNTSTUID	Intl. Student ID	NUM	8.0	4	800001 - 97407472
CYC	PISA Assessment Cycle (2 digits + 2 character Assessment type - MS\FT)	CHAR	$4.	5
NatCen	National Centre 6-digit Code	CHAR	$6.	6
						000800	Albania	5215	1.00417
						001200	Algeria	5519	1.06271
						003200	Argentina	1657	0.319062
						003600	Australia	14530	2.79781
						004000	Austria	7007	1.34923
						005600	Belgium	9651	1.85834
						007600	Brazil	23141	4.4559
						010000	Bulgaria	5928	1.14146
						012400	Canada	20058	3.86225
						015200	Chile	7053	1.35809
						015600	China	9841	1.89493
						015800	Chinese Taipei	7708	1.48421
						017000	Colombia	11795	2.27118
						018800	Costa Rica	6866	1.32208
						019100	Croatia	5809	1.11855
						020300	Czech Republic	6894	1.32747
						020800	Denmark	7161	1.37888
						021400	Dominican Republic	4740	0.912707
						023300	Estonia	5587	1.0758
						024600	Finland	5882	1.1326
						025000	France	6108	1.17612
						026800	Georgia	5316	1.02362
						027600	Germany	6504	1.25237
						030000	Greece	5532	1.06521
						034400	Hong Kong	5359	1.0319
						034800	Hungary	5658	1.08947
						035200	Iceland	3371	0.649101
						036000	Indonesia	6513	1.25411
						037200	Ireland	5741	1.10545
						037600	Israel	6598	1.27047
						038000	Italy	11583	2.23036
						039200	Japan	6647	1.27991
						040000	Jordan	7267	1.39929
						041000	Korea	5581	1.07465
						041100	Kosovo	4826	0.929267
						042200	Lebanon	4546	0.875352
						042800	Latvia	4869	0.937547
						044000	Lithuania	6525	1.25642
						044200	Luxembourg	5299	1.02035
						044600	Macao	4476	0.861873
						047000	Malta	3634	0.699742
						048400	Mexico	7568	1.45725
						049800	Moldova	5325	1.02535
						049900	Montenegro	5665	1.09082
						052800	Netherlands	5385	1.0369
						055400	New Zealand	4520	0.870345
						057800	Norway	5456	1.05058
						060400	Peru	6971	1.3423
						061600	Poland	4478	0.862258
						062000	Portugal	7325	1.41046
						063400	Qatar	12083	2.32663
						064200	Romania	4876	0.938895
						064300	Russian Federation	6036	1.16226
						070200	Singapore	6115	1.17747
						070300	Slovak Republic	6350	1.22272
						070400	Vietnam	5826	1.12182
						070500	Slovenia	6406	1.2335
						072400	Spain	39066	7.52233
						075200	Sweden	5458	1.05096
						075600	Switzerland	5860	1.12837
						076400	Thailand	8249	1.58838
						078000	Trinidad and Tobago	4692	0.903465
						078400	United Arab Emirates	14167	2.72792
						078800	Tunisia	5375	1.03498
						079200	Turkey	5895	1.13511
						080700	FYROM	5324	1.02516
						082700	United Kingdom - excl. Scotland	11046	2.12695
						082800	United Kingdom: Scotland	3111	0.599036
						084000	United States	10649	2.05051
						085800	Uruguay	6062	1.16726
Region	Region	NUM	5.0	7	800 - 97000
						800	Albania	5215	1.00417
						1200	Algeria	5519	1.06271
						3201	Argentina: Ciudad Autónoma de Buenos	1657	0.319062
						3600	Australia	14530	2.79781
						4000	Austria	7007	1.34923
						5601	Belgium: Flemish community	5675	1.09275
						5602	Belgium: French community	3594	0.69204
						5603	Belgium: German-speaking community	382	0.0735557
						7600	Brazil	23141	4.4559
						10000	Bulgaria	5928	1.14146
						12401	Canada: Newfoundland and Labrador	1203	0.231643
						12402	Canada: Prince Edward Island	392	0.0754813
						12403	Canada: Nova Scotia	1439	0.277086
						12404	Canada: New Brunswick	1555	0.299422
						12405	Canada: Quebec	2915	0.561296
						12406	Canada: Ontario	4223	0.813157
						12407	Canada: Manitoba	2317	0.446148
						12408	Canada: Saskatchewan	1928	0.371245
						12409	Canada: Alberta	2133	0.410718
						12410	Canada: British Columbia	1953	0.376059
						15200	Chile	7053	1.35809
						15800	Chinese Taipei	7708	1.48421
						17000	Colombia	4810	0.926186
						17001	Colombia: Bogotá	1787	0.344095
						17002	Colombia: Manizales	1700	0.327342
						17004	Colombia: Medellín	1803	0.347175
						17005	Colombia: Cali	1695	0.32638
						18800	Costa Rica	6866	1.32208
						19100	Croatia	5809	1.11855
						20300	Czech Republic	6894	1.32747
						20800	Denmark	7161	1.37888
						21400	Dominican Republic	4740	0.912707
						23300	Estonia	5587	1.0758
						24600	Finland	5882	1.1326
						25000	France	6108	1.17612
						26800	Georgia	5316	1.02362
						27600	Germany	6504	1.25237
						30000	Greece	5532	1.06521
						34400	Hong Kong	5359	1.0319
						34800	Hungary	5658	1.08947
						35200	Iceland	3371	0.649101
						36000	Indonesia	6513	1.25411
						37200	Ireland	5741	1.10545
						37600	Israel	6598	1.27047
						38000	Italy	4059	0.781578
						38001	Italy: Bolzano	2243	0.431899
						38003	Italy: Campania	1670	0.321566
						38007	Italy: Lombardia	1832	0.352759
						38012	Italy: Trento	1779	0.342554
						39200	Japan	6647	1.27991
						40000	Jordan	7267	1.39929
						41000	Korea	5581	1.07465
						41100	Kosovo	4826	0.929267
						42200	Lebanon	4546	0.875352
						42800	Latvia	4869	0.937547
						44000	Lithuania	6525	1.25642
						44200	Luxembourg	5299	1.02035
						44600	Macao	4476	0.861873
						47000	Malta	3634	0.699742
						48400	Mexico	7568	1.45725
						49800	Moldova	5325	1.02535
						49900	Montenegro	5665	1.09082
						52800	Netherlands	5385	1.0369
						55400	New Zealand	4520	0.870345
						57800	Norway	5456	1.05058
						60400	Peru	6971	1.3423
						61600	Poland	4478	0.862258
						62000	Portugal	5781	1.11316
						62001	Portugal: Região Autónoma dos Açores	1544	0.297304
						63000	United States: Puerto Rico	1398	0.269191
						63400	Qatar	12083	2.32663
						64200	Romania	4876	0.938895
						64300	Russian Federation	6036	1.16226
						70200	Singapore	6115	1.17747
						70300	Slovak Republic	6350	1.22272
						70400	Vietnam	5826	1.12182
						70500	Slovenia	6406	1.2335
						72400	Spain	6736	1.29705
						72401	Spain: Andalusia	1813	0.349101
						72402	Spain: Aragon	1798	0.346213
						72403	Spain: Asturias	1790	0.344672
						72404	Spain: Balearic Islands	1797	0.34602
						72405	Spain: Canary Islands	1842	0.354685
						72406	Spain: Cantabria	1924	0.370474
						72407	Spain: Castile and Leon	1858	0.357766
						72408	Spain: Castile-La Mancha	1889	0.363735
						72409	Spain: Catalonia	1769	0.340629
						72410	Spain: Extremadura	1809	0.348331
						72411	Spain: Galicia	1865	0.359114
						72412	Spain: La Rioja	1461	0.281322
						72413	Spain: Madrid	1808	0.348138
						72414	Spain: Murcia	1796	0.345828
						72415	Spain: Navarre	1874	0.360847
						72416	Spain: Basque Country	3612	0.695506
						72417	Spain: Comunidad Valenciana	1625	0.312901
						75200	Sweden	5458	1.05096
						75600	Switzerland	5860	1.12837
						76400	Thailand	8249	1.58838
						78000	Trinidad and Tobago	4692	0.903465
						78401	United Arab Emirates: Abu Dhabi	3610	0.695121
						78402	United Arab Emirates: Dubai	6287	1.21059
						78403	United Arab Emirates: Sharjah	1004	0.193325
						78404	United Arab Emirates: Ajman	949	0.182734
						78405	United Arab Emirates: Umm Al Quwain	397	0.0764441
						78406	United Arab Emirates: Ras Al Khaimah	939	0.180808
						78407	United Arab Emirates: Fujairah	981	0.188896
						78800	Tunisia	5375	1.03498
						79200	Turkey	5895	1.13511
						80700	FYROM	5324	1.02516
						82611	United Kingdom: England	5194	1.00013
						82612	United Kingdom: Northern Ireland	2401	0.462323
						82613	United Kingdom: Wales	3451	0.664505
						82620	United Kingdom: Scotland	3111	0.599036
						84000	United States	5712	1.09987
						84003	United States: Massachusetts	1652	0.3181
						84004	United States: North Carolina	1887	0.36335
						85800	Uruguay	6062	1.16726
						97000	B-S-J-G (China)	9841	1.89493
STRATUM	Stratum ID 7-character (cnt + region ID + original stratum ID)	CHAR	$7.	8
						ALB0001	ALB - stratum 01: Urban \ North \ Public	700	0.134788
						ALB0002	ALB - stratum 02: Urban \ North \ Private	74	0.014249
						ALB0003	ALB - stratum 03: Urban \ Center \ Public	1917	0.369127
						ALB0004	ALB - stratum 04: Urban \ Center \ Private	236	0.0454428
						ALB0005	ALB - stratum 05: Urban \ South \ Public	630	0.121309
						ALB0006	ALB - stratum 06: Urban \ South \ Private	67	0.0129011
						ALB0007	ALB - stratum 07: Rural \ North \ Public	475	0.0914633
						ALB0008	ALB - stratum 08: Rural \ North \ Private	15	0.00288831
						ALB0009	ALB - stratum 09: Rural \ Center \ Public	733	0.141142
						ALB0010	ALB - stratum 10: Rural \ Center \ Private	33	0.00635429
						ALB0011	ALB - stratum 11: Rural \ South \ Public	286	0.0550705
						ALB0012	ALB - stratum 12: Rural \ South \ Private	49	0.00943516
						ARE0101	ARE - stratum 01: Abu Dhabi \ MoE \ Public	1646	0.316944
						ARE0102	ARE - stratum 02: Abu Dhabi \ MoE \ Private	617	0.118806
						ARE0104	ARE - stratum 04: Abu Dhabi \ US \ Private	404	0.0777919
						ARE0106	ARE - stratum 06: Abu Dhabi \ UK \ Private	268	0.0516046
						ARE0108	ARE - stratum 08: Abu Dhabi \ Indian \ Private	285	0.054878
						ARE0109	ARE - stratum 09: Abu Dhabi \ Other \ Public	182	0.0350449
						ARE0110	ARE - stratum 10: Abu Dhabi \ Other \ Private	208	0.0400513
						ARE0211	ARE - stratum 11: Dubai \ MoE \ Public	1025	0.197368
						ARE0212	ARE - stratum 12: Dubai \ MoE \ Private	475	0.0914633
						ARE0214	ARE - stratum 14: Dubai \ US \ Private	1531	0.294801
						ARE0216	ARE - stratum 16: Dubai \ UK \ Private	1685	0.324454
						ARE0218	ARE - stratum 18: Dubai \ Indian \ Private	952	0.183312
						ARE0219	ARE - stratum 19: Dubai \ Other \ Public	77	0.0148267
						ARE0220	ARE - stratum 20: Dubai \ Other \ Private	542	0.104364
						ARE0321	ARE - stratum 21: Sharjah \ MoE \ Public	315	0.0606546
						ARE0322	ARE - stratum 22: Sharjah \ MoE \ Private	202	0.038896
						ARE0324	ARE - stratum 24: Sharjah \ US \ Private	66	0.0127086
						ARE0326	ARE - stratum 26: Sharjah \ UK \ Private	108	0.0207959
						ARE0328	ARE - stratum 28: Sharjah \ Indian \ Private	194	0.0373555
						ARE0329	ARE - stratum 29: Sharjah \ Other \ Public	40	0.00770217
						ARE0330	ARE - stratum 30: Sharjah \ Other \ Private	79	0.0152118
						ARE0431	ARE - stratum 31: Ajman \ MoE \ Public	325	0.0625802
						ARE0432	ARE - stratum 32: Ajman \ MoE \ Private	350	0.067394
						ARE0434	ARE - stratum 34: Ajman \ US \ Private	34	0.00654685
						ARE0438	ARE - stratum 38: Ajman \ Indian \ Private	52	0.0100128
						ARE0439	ARE - stratum 39: Ajman \ Other \ Public	159	0.0306161
						ARE0440	ARE - stratum 40: Ajman \ Other \ Private	29	0.00558407
						ARE0541	ARE - stratum 41: Umm Al Quwain \ MoE \ Public	269	0.0517971
						ARE0542	ARE - stratum 42: Umm Al Quwain \ MoE \ Private	43	0.00827984
						ARE0548	ARE - stratum 48: Umm Al Quwain \ Indian \ Private	33	0.00635429
						ARE0549	ARE - stratum 49: Umm Al Quwain \ Other \ Public	52	0.0100128
						ARE0651	ARE - stratum 51: Ras Al Khaimah \ MoE \ Public	645	0.124198
						ARE0652	ARE - stratum 52: Ras Al Khaimah \ MoE \ Private	87	0.0167522
						ARE0654	ARE - stratum 54: Ras Al Khaimah \ US \ Private	16	0.00308087
						ARE0658	ARE - stratum 58: Ras Al Khaimah \ Indian \ Private	59	0.0113607
						ARE0659	ARE - stratum 59: Ras Al Khaimah \ Other \ Public	80	0.0154043
						ARE0660	ARE - stratum 60: Ras Al Khaimah \ Other \ Private	52	0.0100128
						ARE0761	ARE - stratum 61: Fujairah \ MoE \ Public	693	0.13344
						ARE0762	ARE - stratum 62: Fujairah \ MoE \ Private	77	0.0148267
						ARE0766	ARE - stratum 66: Fujairah \ UK \ Private	83	0.015982
						ARE0768	ARE - stratum 68: Fujairah \ Indian \ Private	51	0.00982027
						ARE0769	ARE - stratum 69: Fujairah \ Other \ Public	77	0.0148267
						ARG0101	ARG - stratum 01: 01 (CABA)	1657	0.319062
						AUS0101	AUS - stratum 01: ACT-Catholic, Y10	193	0.037163
						AUS0102	AUS - stratum 02: ACT-Catholic, No Y10	17	0.00327342
						AUS0103	AUS - stratum 03: ACT-Gov, Y10	426	0.0820281
						AUS0104	AUS - stratum 04: ACT-Gov, No Y10	70	0.0134788
						AUS0105	AUS - stratum 05: ACT-Ind, Y10	211	0.040629
						AUS0207	AUS - stratum 07: NSW-Catholic, Y10	830	0.15982
						AUS0208	AUS - stratum 08: NSW-Catholic, No Y10	19	0.00365853
						AUS0209	AUS - stratum 09: NSW-Gov, Y10	1926	0.37086
						AUS0210	AUS - stratum 10: NSW-Gov, No Y10	127	0.0244544
						AUS0211	AUS - stratum 11: NSW-Ind, Y10	456	0.0878048
						AUS0212	AUS - stratum 12: NSW-Ind, No Y10	15	0.00288831
						AUS0313	AUS - stratum 13: VIC-Catholic, Y10	496	0.0955069
						AUS0314	AUS - stratum 14: VIC-Catholic, No Y10	34	0.00654685
						AUS0315	AUS - stratum 15: VIC-Gov, Y10	1223	0.235494
						AUS0316	AUS - stratum 16: VIC-Gov, No Y10	30	0.00577663
						AUS0317	AUS - stratum 17: VIC-Ind, Y10	370	0.0712451
						AUS0318	AUS - stratum 18: VIC-Ind, No Y10	33	0.00635429
						AUS0419	AUS - stratum 19: QLD-Catholic, Y10	531	0.102246
						AUS0420	AUS - stratum 20: QLD-Catholic, No Y10	48	0.00924261
						AUS0421	AUS - stratum 21: QLD-Gov, Y10	1889	0.363735
						AUS0422	AUS - stratum 22: QLD-Gov, No Y10	16	0.00308087
						AUS0423	AUS - stratum 23: QLD-Ind, Y10	421	0.0810654
						AUS0424	AUS - stratum 24: QLD-Ind, No Y10	35	0.0067394
						AUS0525	AUS - stratum 25: SA-Catholic, Y10	373	0.0718228
						AUS0526	AUS - stratum 26: SA-Catholic, NO Y10	18	0.00346598
						AUS0527	AUS - stratum 27: SA-Gov, Y10	917	0.176572
						AUS0528	AUS - stratum 28: SA-Gov, No Y10	5	0.000962772
						AUS0529	AUS - stratum 29: SA-Ind, Y10	364	0.0700898
						AUS0530	AUS - stratum 30: SA-Ind, No Y10	3	0.000577663
						AUS0631	AUS - stratum 31: WA-Catholic, Y10	355	0.0683568
						AUS0633	AUS - stratum 33: WA-Gov, Y10	1104	0.21258
						AUS0635	AUS - stratum 35: WA-Ind, Y10	410	0.0789473
						AUS0737	AUS - stratum 37: TAS-Catholic, Y10	248	0.0477535
						AUS0739	AUS - stratum 39: TAS-Gov, Y10	644	0.124005
						AUS0740	AUS - stratum 40: TAS-Gov, No Y10	10	0.00192554
						AUS0741	AUS - stratum 41: TAS-Ind, Y10	133	0.0256097
						AUS0843	AUS - stratum 43: NT-Catholic, Y10	115	0.0221437
						AUS0845	AUS - stratum 45: NT-Gov, Y10	268	0.0516046
						AUS0846	AUS - stratum 46: NT-Gov, No Y10	7	0.00134788
						AUS0847	AUS - stratum 47: NT-Ind, Y10	140	0.0269576
						AUT9797	Undisclosed STRATUM - Austria	7007	1.34923
						BEL001	BEL - stratum 1: Flanders\Gen Ed only	1595	0.307124
						BEL002	BEL - stratum 2: Flanders\Gen Ed and other type	1621	0.312131
						BEL003	BEL - stratum 3: Flanders\Tech of voc	2333	0.449229
						BEL004	BEL - stratum 4: Flanders\Special Ed	115	0.0221437
						BEL005	BEL = stratum 5: Flanders\Part-time Vocational Ed	11	0.0021181
						BEL0222	BEL - stratum 22: 22: French com\Regular\ISCED2	31	0.00596918
						BEL0223	BEL - stratum 23: 23: French com\Regular\ISCED3\Academic only	196	0.0377406
						BEL0224	BEL - stratum 24: 24: French com\Regular\ISCED3\Mixed	267	0.051412
						BEL0225	BEL - stratum 25: 25: French com\Regular\ISCED3\Vocational only	78	0.0150192
						BEL0226	BEL - stratum 26: 26: French com\Regular\ Mixed ISCED\Academic only	1095	0.210847
						BEL0227	BEL - stratum 27: 27: French com\Regular\ Mixed ISCED\Mixed	1605	0.30905
						BEL0228	BEL - stratum 28: 28: French com\Regular\ Mixed ISCED\Vocational only	209	0.0402439
						BEL0229	BEL - stratum 29: 29: French com\Special Ed	54	0.0103979
						BEL0230	BEL - stratum 30: 30: French com\Part-time Vocational Ed	59	0.0113607
						BEL0331	BEL - stratum 31: 31: German com\Regular	376	0.0724004
						BEL0332	BEL - stratum 32: 32: German com\Special Ed	6	0.00115533
						BGR0001	BGR - stratum 01: Region 01	352	0.0677791
						BGR0002	BGR - stratum 02: Region 02	1025	0.197368
						BGR0003	BGR - stratum 03: Region 03	629	0.121117
						BGR0004	BGR - stratum 04: Region 04	742	0.142875
						BGR0005	BGR - stratum 05: Region 05	562	0.108216
						BGR0006	BGR - stratum 06: Region 06	454	0.0874197
						BGR0007	BGR - stratum 07: Region 07	346	0.0666238
						BGR0008	BGR - stratum 08: Region 08	452	0.0870345
						BGR0009	BGR - stratum 09: Region 09	599	0.11534
						BGR0010	BGR - stratum 10: Region 10	385	0.0741334
						BGR0011	BGR - stratum 11: Region 11	382	0.0735557
						BRA0101	BRA - stratum 01: 1 ACRE\MODAL GRADE	825	0.158857
						BRA0102	BRA - stratum 02: 2 ACRE\NO MODAL GRADE	89	0.0171373
						BRA0203	BRA - stratum 03: 3 ALAGOAS\MODAL GRADE	583	0.112259
						BRA0204	BRA - stratum 04: 4 ALAGOAS\NO MODAL GRADE	173	0.0333119
						BRA0305	BRA - stratum 05: 5 AMAPÁ\MODAL GRADE	450	0.0866494
						BRA0306	BRA - stratum 06: 6 AMAPÁ\NO MODAL GRADE	32	0.00616174
						BRA0407	BRA - stratum 07: 7 AMAZONAS\MODAL GRADE	737	0.141913
						BRA0408	BRA - stratum 08: 8 AMAZONAS\NO MODAL GRADE	79	0.0152118
						BRA0509	BRA - stratum 09: 9 BAHIA\MODAL GRADE	692	0.133248
						BRA0510	BRA - stratum 10: 10 BAHIA\NO MODAL GRADE	326	0.0627727
						BRA0611	BRA - stratum 11: 11 CEARÁ\MODAL GRADE	790	0.152118
						BRA0612	BRA - stratum 12: 12 CEARÁ\NO MODAL GRADE	144	0.0277278
						BRA0713	BRA - stratum 13: 13 DISTRITO FEDERAL\MODAL GRADE	764	0.147111
						BRA0714	BRA - stratum 14: 14 DISTRITO FEDERAL\NO MODAL GRADE	143	0.0275353
						BRA0815	BRA - stratum 15: 15 ESPÍRITO SANTO\MODAL GRADE	806	0.155199
						BRA0816	BRA - stratum 16: 16 ESPÍRITO SANTO\NO MODAL GRADE	105	0.0202182
						BRA0917	BRA - stratum 17: 17 GOIÁS\MODAL GRADE	807	0.155391
						BRA0918	BRA - stratum 18: 18 GOIÁS\NO MODAL GRADE	32	0.00616174
						BRA1019	BRA - stratum 19: 19 MARANHÃO\MODAL GRADE	535	0.103017
						BRA1020	BRA - stratum 20: 20 MARANHÃO\NO MODAL GRADE	235	0.0452503
						BRA1121	BRA - stratum 21: 21 MATO GROSSO\MODAL GRADE	725	0.139602
						BRA1122	BRA - stratum 22: 22 MATO GROSSO\NO MODAL GRADE	29	0.00558407
						BRA1223	BRA - stratum 23: 23 MATO GROSSO DO SUL\MODAL GRADE	748	0.144031
						BRA1224	BRA - stratum 24: 24 MATO GROSSO DO SUL\NO MODAL GRADE	81	0.0155969
						BRA1325	BRA - stratum 25: 25 MINAS GERAIS\MODAL GRADE	1025	0.197368
						BRA1326	BRA - stratum 26: 26 MINAS GERAIS\NO MODAL GRADE	76	0.0146341
						BRA1427	BRA - stratum 27: 27 PARÁ\MODAL GRADE	567	0.109178
						BRA1428	BRA - stratum 28: 28 PARÁ\NO MODAL GRADE	185	0.0356225
						BRA1529	BRA - stratum 29: 29 PARAÍBA\MODAL GRADE	577	0.111104
						BRA1530	BRA - stratum 30: 30 PARAÍBA\NO MODAL GRADE	172	0.0331193
						BRA1631	BRA - stratum 31: 31 PARANÁ\MODAL GRADE	517	0.0995506
						BRA1733	BRA - stratum 33: 33 PERNAMBUCO\MODAL GRADE	726	0.139794
						BRA1734	BRA - stratum 34: 34 PERNAMBUCO\NO MODAL GRADE	114	0.0219512
						BRA1835	BRA - stratum 35: 35 PIAUÍ\MODAL GRADE	599	0.11534
						BRA1836	BRA - stratum 36: 36 PIAUÍ\NO MODAL GRADE	114	0.0219512
						BRA1937	BRA - stratum 37: 37 RIO DE JANEIRO\MODAL GRADE	642	0.12362
						BRA1938	BRA - stratum 38: 38 RIO DE JANEIRO\NO MODAL GRADE	116	0.0223363
						BRA2039	BRA - stratum 39: 39 RIO GRANDE DO NORTE\MODAL GRADE	696	0.134018
						BRA2040	BRA - stratum 40: 40 RIO GRANDE DO NORTE\NO MODAL GRADE	152	0.0292683
						BRA2141	BRA - stratum 41: 41 RIO GRANDE DO SUL\MODAL GRADE	802	0.154429
						BRA2142	BRA - stratum 42: 42 RIO GRANDE DO SUL\NO MODAL GRADE	98	0.0188703
						BRA2243	BRA - stratum 43: 43 RONDÔNIA\MODAL GRADE	743	0.143068
						BRA2244	BRA - stratum 44: 44 RONDÔNIA\NO MODAL GRADE	38	0.00731706
						BRA2345	BRA - stratum 45: 45 RORAIMA\MODAL GRADE	750	0.144416
						BRA2346	BRA - stratum 46: 46 RORAIMA\NO MODAL GRADE	51	0.00982027
						BRA2447	BRA - stratum 47: 47 SANTA CATARINA\MODAL GRADE	814	0.156739
						BRA2448	BRA - stratum 48: 48 SANTA CATARINA\NO MODAL GRADE	56	0.010783
						BRA2549	BRA - stratum 49: 49 SÃO PAULO\MODAL GRADE	1951	0.375673
						BRA2550	BRA - stratum 50: 50 SÃO PAULO\NO MODAL GRADE	86	0.0165597
						BRA2651	BRA - stratum 51: 51 SERGIPE\MODAL GRADE	481	0.0926186
						BRA2652	BRA - stratum 52: 52 SERGIPE\NO MODAL GRADE	226	0.0435173
						BRA2753	BRA - stratum 53: 53 TOCANTINS\MODAL GRADE	774	0.149037
						BRA2754	BRA - stratum 54: 54 TOCANTINS\NO MODAL GRADE	63	0.0121309
						CAN0101	CAN - stratum 01: prov 10 Fr.& Eng. 0,1,2	3	0.000577663
						CAN0102	CAN - stratum 02: prov 10 Fr.& Eng. 3 to 20	75	0.0144416
						CAN0103	CAN - stratum 03: prov 10 Fr.& Eng. 21 to 41	236	0.0454428
						CAN0104	CAN - stratum 04: prov 10 Fr.& Eng. 42 to …	889	0.171181
						CAN0211	CAN - stratum 11: prov 11 Fr.& Eng. 0,1,2	2	0.000385109
						CAN0212	CAN - stratum 12: prov 11 Fr.& Eng. 3 to 20	82	0.0157895
						CAN0213	CAN - stratum 13: prov 11 Fr.& Eng. 21 to …	308	0.0593067
						CAN0321	CAN - stratum 21: prov 12 Eng. 0 to 20	12	0.00231065
						CAN0322	CAN - stratum 22: prov 12 Eng. 21 to 41	154	0.0296534
						CAN0323	CAN - stratum 23: prov 12 Eng. 42 to …	1103	0.212387
						CAN0326	CAN - stratum 26: prov 12 Fr. 3 to 20	30	0.00577663
						CAN0327	CAN - stratum 27: prov 12 Fr. 21 to …	140	0.0269576
						CAN0432	CAN - stratum 32: prov 13 Eng. 3 to 41	28	0.00539152
						CAN0433	CAN - stratum 33: prov 13 Eng. 42 to …	976	0.187933
						CAN0436	CAN - stratum 36: prov 13 Fr. 3 to 41	72	0.0138639
						CAN0437	CAN - stratum 37: prov 13 Fr. 42 to …	479	0.0922335
						CAN0541	CAN - stratum 41: prov 24 Eng. 0 to 20	22	0.00423619
						CAN0542	CAN - stratum 42: prov 24 Eng. 21 to 41	52	0.0100128
						CAN0543	CAN - stratum 43: prov 24 Eng. 42 to …	947	0.182349
						CAN0545	CAN - stratum 45: prov 24 Fr. 0 to 20	11	0.0021181
						CAN0546	CAN - stratum 46: prov 24 Fr. 21 to 41	14	0.00269576
						CAN0547	CAN - stratum 47: prov 24 Fr. 42 to …	1869	0.359884
						CAN0652	CAN - stratum 52: prov 35 Eng. 3 to 41	3	0.000577663
						CAN0653	CAN - stratum 53: prov 35 Eng. 42 to …	2956	0.569191
						CAN0655	CAN - stratum 55: prov 35 Fr. 0,1,2	19	0.00365853
						CAN0656	CAN - stratum 56: prov 35 Fr. 3 to 20	54	0.0103979
						CAN0657	CAN - stratum 57: prov 35 Fr. 21 to 41	54	0.0103979
						CAN0658	CAN - stratum 58: prov 35 Fr. 42 to …	1137	0.218934
						CAN0761	CAN - stratum 61: prov 46 Eng. 0,1,2	3	0.000577663
						CAN0762	CAN - stratum 62: prov 46 Eng. 3 to 20	37	0.00712451
						CAN0763	CAN - stratum 63: prov 46 Eng. 21 to 41	117	0.0225289
						CAN0764	CAN - stratum 64: prov 46 Eng. 42 to …	1940	0.373555
						CAN0765	CAN - stratum 65: prov 46 Fr. 0,1,2	3	0.000577663
						CAN0766	CAN - stratum 66: prov 46 Fr. 3 to 20	31	0.00596918
						CAN0767	CAN - stratum 67: prov 46 Fr. 21 to …	186	0.0358151
						CAN0871	CAN - stratum 71: prov 47 Eng. 0,1,2	10	0.00192554
						CAN0872	CAN - stratum 72: prov 47 Eng. 3 to 20	82	0.0157895
						CAN0873	CAN - stratum 73: prov 47 Eng. 21 to 41	294	0.056611
						CAN0874	CAN - stratum 74: prov 47 Eng. 42 to …	1491	0.287098
						CAN0876	CAN - stratum 76: prov 47 Fr. 3 to 20	26	0.00500641
						CAN0877	CAN - stratum 77: prov 47 Fr. 21 to …	25	0.00481386
						CAN0982	CAN - stratum 82: prov 48 Eng. 3 to 20	33	0.00635429
						CAN0983	CAN - stratum 83: prov 48 Eng. 21 to 41	89	0.0171373
						CAN0984	CAN - stratum 84: prov 48 Eng. 42 to …	1895	0.36489
						CAN0985	CAN - stratum 85: prov 48 Fr. 0,1,2	4	0.000770217
						CAN0986	CAN - stratum 86: prov 48 Fr. 3 to 20	48	0.00924261
						CAN0987	CAN - stratum 87: prov 48 Fr. 21 to …	64	0.0123235
						CAN1092	CAN - stratum 92: prov 59 Eng. 3 to 20	23	0.00442875
						CAN1093	CAN - stratum 93: prov 59 Eng. 21 to 41	42	0.00808728
						CAN1094	CAN - stratum 94: prov 59 Eng. 42 to …	1782	0.343132
						CAN1096	CAN - stratum 96: prov 59 Fr. 3 to 20	27	0.00519897
						CAN1097	CAN - stratum 97: prov 59 Fr. 21 to …	79	0.0152118
						CHE0101	CHE - stratum 01: German, ISCED2, public	2400	0.46213
						CHE0102	CHE - stratum 02: German, ISCED2, private-subsidized	25	0.00481386
						CHE0103	CHE - stratum 03: German, ISCED2, private-not subsidized	54	0.0103979
						CHE0104	CHE - stratum 04: German, Mixed, public	551	0.106097
						CHE0105	CHE - stratum 05: German, Mixed, private-subsidized	47	0.00905005
						CHE0106	CHE - stratum 06: German, Mixed, private-not subsidized	40	0.00770217
						CHE0107	CHE - stratum 07: German, ISCED3, public	323	0.062195
						CHE0108	CHE - stratum 08: German, ISCED3, private-subsidized	91	0.0175224
						CHE0210	CHE - stratum 10: French, ISCED2, public	694	0.133633
						CHE0211	CHE - stratum 11: French, ISCED2, private-subsidized	14	0.00269576
						CHE0212	CHE - stratum 12: French, ISCED2, private-not subsidized	27	0.00519897
						CHE0213	CHE - stratum 13: French, Mixed, public	156	0.0300385
						CHE0214	CHE - stratum 14: French, Mixed, private-subsidized	28	0.00539152
						CHE0215	CHE - stratum 15: French, Mixed, private-not subsidized	11	0.0021181
						CHE0216	CHE - stratum 16: French, ISCED3, public	359	0.069127
						CHE0217	CHE - stratum 17: French, ISCED3, private-subsidized	13	0.00250321
						CHE0218	CHE - stratum 18: French, ISCED3, private-not subsidized	5	0.000962772
						CHE0319	CHE - stratum 19: Italian, ISCED2, public	208	0.0400513
						CHE0321	CHE - stratum 21: Italian, ISCED2, private-not subsidized	15	0.00288831
						CHE0323	CHE - stratum 23: Italian, Mixed, private-subsidized	1	0.000192554
						CHE0324	CHE - stratum 24: Italian, Mixed 2, private-not subsidized	23	0.00442875
						CHE0325	CHE - stratum 25: Italian, ISCED3, public	730	0.140565
						CHE0327	CHE - stratum 27: Italian, ISCED3, private-not subsidized	45	0.00866494
						CHL0101	CHL - stratum 01: MUNICIPAL,PRIMARY,PRIMARY,NO 10TH GRADE	64	0.0123235
						CHL0102	CHL - stratum 02: MUNICIPAL,PRIMARY & SECONDARY,SECONDARY HUMANISTIC SCIENTIFIC,HAS 10TH GRADE	543	0.104557
						CHL0103	CHL - stratum 03: MUNICIPAL,PRIMARY & SECONDARY,SECONDARY HUMANISTIC SCIENTIFIC,NO 10TH GRADE	38	0.00731706
						CHL0104	CHL - stratum 04: MUNICIPAL,PRIMARY & SECONDARY,SECONDARY HUMANISTIC SCIENTIFIC & TECH PROFESSIONAL,HAS 10TH GRADE	210	0.0404364
						CHL0105	CHL - stratum 05: MUNICIPAL,PRIMARY & SECONDARY,SECONDARY TECHNICAL PROFESSIONAL,HAS 10TH GRADE	64	0.0123235
						CHL0106	CHL - stratum 06: MUNICIPAL,SECONDARY,SECONDARY HUMANISTIC SCIENTIFIC,HAS 10TH GRADE	188	0.0362002
						CHL0107	CHL - stratum 07: MUNICIPAL,SECONDARY,SECONDARY HUMANISTIC SCIENTIFIC & TECHNICAL PROFESSIONAL,HAS 10TH GRADE	436	0.0839537
						CHL0108	CHL - stratum 08: MUNICIPAL,SECONDARY,SECONDARY TECHNICAL PROFESSIONAL,HAS 10TH GRADE	415	0.07991
						CHL0209	CHL - stratum 09: SUBSIDIZED,PRIMARY,PRIMARY,NO 10TH GRADE	13	0.00250321
						CHL0210	CHL - stratum 10: SUBSIDIZED,PRIMARY & SECONDARY,SECONDARY HUMANISTIC SCIENTIFIC,HAS 10TH GRADE	1597	0.307509
						CHL0211	CHL - stratum 11: SUBSIDIZED,PRIMARY & SECONDARY,SECONDARY HUMANISTIC SCIENTIFIC,NO 10TH GRADE	126	0.0242618
						CHL0212	CHL - stratum 12: SUBSIDIZED,PRIMARY & SECONDARY,SECONDARY HUMANISTIC SCIENTIFIC & TECH PROFESSIONAL,HAS 10TH GRADE	530	0.102054
						CHL0213	CHL - stratum 13: SUBSIDIZED,PRIMARY & SECONDARY,SECONDARY TECHNICAL PROFESSIONAL,HAS 10TH GRADE	164	0.0315789
						CHL0215	CHL - stratum 15: SUBSIDIZED,SECONDARY,SECONDARY HUMANISTIC SCIENTIFIC,HAS 10TH GRADE	57	0.0109756
						CHL0216	CHL - stratum 16: SUBSIDIZED,SECONDARY,SECONDARY HUMANISTIC SCIENTIFIC & TECHNICAL PROFESSIONAL,HAS 10TH GRADE	283	0.0544929
						CHL0218	CHL - stratum 18: SUBSIDIZED,SECONDARY,SECONDARY TECHNICAL PROFESSIONAL,HAS 10TH GRADE	411	0.0791398
						CHL0320	CHL - stratum 20: PRIVATE,PRIMARY,PRIMARY,NO 10TH GRADE	54	0.0103979
						CHL0321	CHL - stratum 21: PRIVATE,PRIMARY & SECONDARY,SECONDARY HUMANISTIC SCIENTIFIC,HAS 10TH GRADE	1819	0.350256
						CHL0322	CHL - stratum 22: PRIVATE,PRIMARY & SECONDARY,SECONDARY HUMANISTIC SCIENTIFIC,NO 10TH GRADE	41	0.00789473
						COL0101	COL - stratum 01: 01: BOGOTÁ \ MODAL \ COMPLETE	633	0.121887
						COL0102	COL - stratum 02: 02: BOGOTÁ \ MODAL \ REST	1035	0.199294
						COL0103	COL - stratum 03: 03: BOGOTÁ \ NO MODAL \ COMPLETE	77	0.0148267
						COL0104	COL - stratum 04: 04: BOGOTÁ \ NO MODAL \ REST	42	0.00808728
						COL0205	COL - stratum 05: 05: REST OF MANIZALES \ MODAL \ COMPLETE	267	0.051412
						COL0206	COL - stratum 06: 06: REST OF MANIZALES \ MODAL \ REST	1035	0.199294
						COL0207	COL - stratum 07: 07: REST OF MANIZALES \ NO MODAL \ COMPLETE	5	0.000962772
						COL0208	COL - stratum 08: 08: REST OF MANIZALES \ NO MODAL \ REST	14	0.00269576
						COL0309	COL - stratum 09: 09: MANIZALES-ESCUELA ACTIVA \ MODAL \ REST	370	0.0712451
						COL0310	COL - stratum 10: 10: MANIZALES-ESCUELA ACTIVA \ NO MODAL \ REST	9	0.00173299
						COL0411	COL - stratum 11: 11: MEDELLÍN \ MODAL \ COMPLETE	221	0.0425545
						COL0412	COL - stratum 12: 12: MEDELLÍN \ MODAL \ REST	1529	0.294416
						COL0413	COL - stratum 13: 13: MEDELLÍN \ NO MODAL \ COMPLETE	15	0.00288831
						COL0414	COL - stratum 14: 14: MEDELLÍN \ NO MODAL \ REST	38	0.00731706
						COL0515	COL - stratum 15: 15: CALI \ MODAL \ COMPLETE	170	0.0327342
						COL0516	COL - stratum 16: 16: CALI \ MODAL \ REST	1368	0.263414
						COL0517	COL - stratum 17: 17: CALI \ NO MODAL \ COMPLETE	27	0.00519897
						COL0518	COL - stratum 18: 18: CALI \ NO MODAL \ REST	130	0.0250321
						COL0619	COL - stratum 19: 19: REST OF THE COUNTRY \ MODAL \ COMPLETE	814	0.156739
						COL0620	COL - stratum 20: 20: REST OF THE COUNTRY \ MODAL \ REST	3660	0.704749
						COL0621	COL - stratum 21: 21: REST OF THE COUNTRY \ NO MODAL \ COMPLETE	58	0.0111681
						COL0622	COL - stratum 22: 22: REST OF THE COUNTRY \ NO MODAL \ REST	278	0.0535301
						CRI0001	CRI - stratum 01: Public academic urban	3310	0.637355
						CRI0002	CRI - stratum 02: Public academic rural	965	0.185815
						CRI0003	CRI - stratum 03: Public technical urban	1136	0.218742
						CRI0004	CRI - stratum 04: Public technical rural	549	0.105712
						CRI0005	CRI - stratum 05: Private	906	0.174454
						CZE0101	CZE - stratum 01: Basic\Region1	214	0.0412066
						CZE0202	CZE - stratum 02: Basic\Region2	308	0.0593067
						CZE0303	CZE - stratum 03: Basic\Region3	155	0.0298459
						CZE0404	CZE - stratum 04: Basic\Region4	53	0.0102054
						CZE0505	CZE - stratum 05: Basic\Region5	209	0.0402439
						CZE0606	CZE - stratum 06: Basic\Region6	154	0.0296534
						CZE0707	CZE - stratum 07: Basic\Region7	112	0.0215661
						CZE0808	CZE - stratum 08: Basic\Region8	135	0.0259948
						CZE0909	CZE - stratum 09: Basic\Region9	131	0.0252246
						CZE1010	CZE - stratum 10: Basic\Region10	118	0.0227214
						CZE1111	CZE - stratum 11: Basic\Region11	252	0.0485237
						CZE1212	CZE - stratum 12: Basic\Region12	170	0.0327342
						CZE1313	CZE - stratum 13: Basic\Region13	308	0.0593067
						CZE1414	CZE - stratum 14: Basic\Region14	159	0.0306161
						CZE1515	CZE - stratum 15: 6-8yrGym\Region1	202	0.038896
						CZE1616	CZE - stratum 16: 6-8yrGym\Region2	81	0.0155969
						CZE1717	CZE - stratum 17: 6-8yrGym\Region3	55	0.0105905
						CZE1818	CZE - stratum 18: 6-8yrGym\Region4	63	0.0121309
						CZE1919	CZE - stratum 19: 6-8yrGym\Region5	44	0.00847239
						CZE2020	CZE - stratum 20: 6-8yrGym\Region6	77	0.0148267
						CZE2121	CZE - stratum 21: 6-8yrGym\Region7	56	0.010783
						CZE2222	CZE - stratum 22: 6-8yrGym\Region8	57	0.0109756
						CZE2323	CZE - stratum 23: 6-8yrGym\Region9	37	0.00712451
						CZE2424	CZE - stratum 24: 6-8yrGym\Region10	48	0.00924261
						CZE2525	CZE - stratum 25: 6-8yrGym\Region11	88	0.0169448
						CZE2626	CZE - stratum 26: 6-8yrGym\Region12	61	0.0117458
						CZE2727	CZE - stratum 27: 6-8yrGym\Region13	89	0.0171373
						CZE2828	CZE - stratum 28: 6-8yrGym\Region14	49	0.00943516
						CZE2929	CZE - stratum 29: 4yr Gym	1034	0.199101
						CZE3030	CZE - stratum 30: Voc-Tech-Conservatory with maturate	1375	0.264762
						CZE3131	CZE - stratum 31: Voc-Tech Secondary without maturate	918	0.176765
						CZE3232	CZE - stratum 32: Special & practical	82	0.0157895
						DEU9797	Undisclosed STRATUM - Germany	6504	1.25237
						DNK0001	DNK - stratum 01: 1 = High Minority	1786	0.343902
						DNK0002	DNK - stratum 02: 2 = Mid Minority	1876	0.361232
						DNK0003	DNK - stratum 03: 3 = Low Minority	2648	0.509884
						DNK0004	DNK - stratum 04: 4 = No Minority	851	0.163864
						DOM0003	DOM - stratum 03: PUBLIC,URBAN,ISCED 3,School with modal grade -- 3	2310	0.4448
						DOM0004	DOM - stratum 04: PUBLIC,URBAN,ISCED 3,School with not modal grade -- 4	103	0.0198331
						DOM0005	DOM - stratum 05: PUBLIC,URBAN,MIXED,School with modal grade -- 5	67	0.0129011
						DOM0009	DOM - stratum 09: PUBLIC,RURAL,ISCED 3,School with modal grade -- 9	368	0.07086
						DOM0010	DOM - stratum 10: PUBLIC,RURAL,ISCED 3,School with not modal grade -- 10	29	0.00558407
						DOM0011	DOM - stratum 11: PUBLIC,RURAL,MIXED,School with modal grade -- 11	25	0.00481386
						DOM0015	DOM - stratum 15: PRIVATE,URBAN,ISCED 3,School with modal grade -- 15	63	0.0121309
						DOM0017	DOM - stratum 17: PRIVATE,URBAN,MIXED,School with modal grade -- 17	716	0.137869
						DOM0023	DOM - stratum 23: PRIVATE,RURAL,MIXED,School with modal grade -- 23	64	0.0123235
						DOM0027	DOM - stratum 27: SEMIOFICIAL,URBAN,ISCED 3,School with modal grade -- 27	68	0.0130937
						DOM0028	DOM - stratum 28: SEMIOFICIAL,URBAN,ISCED 3,School with not modal grade -- 28	42	0.00808728
						DOM0029	DOM - stratum 29: SEMIOFICIAL,URBAN,MIXED,School with modal grade -- 29	69	0.0132862
						DOM0033	DOM - stratum 33: SEMIOFICIAL,RURAL,ISCED 3,School with modal grade -- 33	64	0.0123235
						DOM0035	DOM - stratum 35: SEMIOFICIAL,RURAL,MIXED,School with modal grade -- 35	61	0.0117458
						DOM0037	DOM - stratum 37: 37,37,ISCED 2,School with not modal grade -- 37	691	0.133055
						DZA0001	DZA - stratum 01: Est,Rural	168	0.0323491
						DZA0002	DZA - stratum 02: Est,S Urbain	371	0.0714376
						DZA0003	DZA - stratum 03: Est,Urbain	1137	0.218934
						DZA0004	DZA - stratum 04: Nord,Rural	273	0.0525673
						DZA0005	DZA - stratum 05: Nord,S Urbain	385	0.0741334
						DZA0006	DZA - stratum 06: Nord,Urbain	919	0.176957
						DZA0007	DZA - stratum 07: Ouest,Rural	160	0.0308087
						DZA0008	DZA - stratum 08: Ouest,S Urbain	398	0.0766366
						DZA0009	DZA - stratum 09: Ouest,Urbain	739	0.142298
						DZA0010	DZA - stratum 10: Sud,Rural	142	0.0273427
						DZA0011	DZA - stratum 11: Sud,S Urbain	265	0.0510269
						DZA0012	DZA - stratum 12: Sud,Urbain	562	0.108216
						ESP0101	ESP - stratum 01: Andalusia, public, NA	389	0.0749036
						ESP0102	ESP - stratum 02: Andalusia, private, NA	118	0.0227214
						ESP0203	ESP - stratum 03: Aragon, public, NA	1076	0.207188
						ESP0204	ESP - stratum 04: Aragon, private, NA	512	0.0985878
						ESP0305	ESP - stratum 05: Asturias, public, NA	1128	0.217201
						ESP0306	ESP - stratum 06: Asturias, private, NA	533	0.102631
						ESP0407	ESP - stratum 07: Balearic Islands, public, NA	954	0.183697
						ESP0408	ESP - stratum 08: Balearic Islands, private, NA	676	0.130167
						ESP0509	ESP - stratum 09: Canary Islands, public, NA	1135	0.218549
						ESP0510	ESP - stratum 10: Canary Islands, private, NA	411	0.0791398
						ESP0611	ESP - stratum 11: Cantabria, public, NA	1163	0.223941
						ESP0612	ESP - stratum 12: Cantabria, private, NA	620	0.119384
						ESP0713	ESP - stratum 13: Castile and Leon, public, NA	1019	0.196213
						ESP0714	ESP - stratum 14: Castile and Leon, private, NA	593	0.114185
						ESP0815	ESP - stratum 15: Castile - La Mancha, public, NA	1279	0.246277
						ESP0816	ESP - stratum 16: Castile - La Mancha, private, NA	317	0.0610397
						ESP0917	ESP - stratum 17: Catalonia, public, NA	432	0.0831835
						ESP0918	ESP - stratum 18: Catalonia, private, NA	300	0.0577663
						ESP1019	ESP - stratum 19: Extremadura, public, NA	1230	0.236842
						ESP1020	ESP - stratum 20: Extremadura, private, NA	391	0.0752887
						ESP1121	ESP - stratum 21: Galicia, public, NA	1148	0.221052
						ESP1122	ESP - stratum 22: Galicia, private, NA	455	0.0876122
						ESP1223	ESP - stratum 23: La Rioja, public, NA	704	0.135558
						ESP1224	ESP - stratum 24: La Rioja, private, NA	636	0.122465
						ESP1325	ESP - stratum 25: Madrid, public, NA	498	0.095892
						ESP1326	ESP - stratum 26: Madrid, private, NA	522	0.100513
						ESP1427	ESP - stratum 27: Murcia, public, NA	1097	0.211232
						ESP1428	ESP - stratum 28: Murcia, private, NA	451	0.086842
						ESP1529	ESP - stratum 29: Navarra, public, NA	1056	0.203337
						ESP1530	ESP - stratum 30: Navarra, private, NA	663	0.127664
						ESP1631	ESP - stratum 31: Basque Country, public, A	184	0.03543
						ESP1632	ESP - stratum 32: Basque Country, public, B	93	0.0179076
						ESP1633	ESP - stratum 33: Basque Country, public, D	990	0.190629
						ESP1634	ESP - stratum 34: Basque Country, private, A	534	0.102824
						ESP1635	ESP - stratum 35: Basque Country, private, B	747	0.143838
						ESP1636	ESP - stratum 36: Basque Country, private, D	657	0.126508
						ESP1737	ESP - stratum 37: Valencia, public, NA	654	0.125931
						ESP1738	ESP - stratum 38: Valencia, private, NA	364	0.0700898
						ESP9001	ESP - stratum 01: Andalusia, public, NA	1886	0.363157
						ESP9002	ESP - stratum 02: Andalusia, private, NA	726	0.139794
						ESP9003	ESP - stratum 03: Aragon, public, NA	204	0.0392811
						ESP9004	ESP - stratum 04: Aragon, private, NA	216	0.0415917
						ESP9005	ESP - stratum 05: Asturias, public, NA	126	0.0242618
						ESP9006	ESP - stratum 06: Asturias, private, NA	132	0.0254172
						ESP9007	ESP - stratum 07: Balearic Islands, public, NA	204	0.0392811
						ESP9008	ESP - stratum 08: Balearic Islands, private, NA	130	0.0250321
						ESP9009	ESP - stratum 09: Canary Islands, public, NA	476	0.0916559
						ESP9010	ESP - stratum 10: Canary Islands, private, NA	116	0.0223363
						ESP9011	ESP - stratum 11: Cantabria, public, NA	156	0.0300385
						ESP9012	ESP - stratum 12: Cantabria, private, NA	126	0.0242618
						ESP9013	ESP - stratum 13: Castile and Leon, public, NA	306	0.0589216
						ESP9014	ESP - stratum 14: Castile and Leon, private, NA	186	0.0358151
						ESP9015	ESP - stratum 15: Castile - La Mancha, public, NA	478	0.092041
						ESP9016	ESP - stratum 16: Castile - La Mancha, private, NA	108	0.0207959
						ESP9017	ESP - stratum 17: Catalonia, public, NA	1250	0.240693
						ESP9018	ESP - stratum 18: Catalonia, private, NA	824	0.158665
						ESP9019	ESP - stratum 19: Extremadura, public, NA	218	0.0419768
						ESP9020	ESP - stratum 20: Extremadura, private, NA	158	0.0304236
						ESP9021	ESP - stratum 21: Galicia, public, NA	410	0.0789473
						ESP9022	ESP - stratum 22: Galicia, private, NA	114	0.0219512
						ESP9023	ESP - stratum 23: La Rioja, public, NA	132	0.0254172
						ESP9024	ESP - stratum 24: La Rioja, private, NA	110	0.021181
						ESP9025	ESP - stratum 25: Madrid, public, NA	842	0.162131
						ESP9026	ESP - stratum 26: Madrid, private, NA	734	0.141335
						ESP9027	ESP - stratum 27: Murcia, public, NA	278	0.0535301
						ESP9028	ESP - stratum 28: Murcia, private, NA	218	0.0419768
						ESP9029	ESP - stratum 29: Navarra, public, NA	160	0.0308087
						ESP9030	ESP - stratum 30: Navarra, private, NA	150	0.0288831
						ESP9031	ESP - stratum 31: Basque Country, public, A	82	0.0157895
						ESP9032	ESP - stratum 32: Basque Country, public, B	70	0.0134788
						ESP9033	ESP - stratum 33: Basque Country, public, D	296	0.0569961
						ESP9034	ESP - stratum 34: Basque Country, private, A	134	0.0258023
						ESP9035	ESP - stratum 35: Basque Country, private, B	78	0.0150192
						ESP9036	ESP - stratum 36: Basque Country, private, D	154	0.0296534
						ESP9037	ESP - stratum 37: Valencia, public, NA	784	0.150963
						ESP9038	ESP - stratum 38: Valencia, private, NA	430	0.0827984
						ESP9039	ESP - stratum 39: Ceuta and Melilla, public, NA	55	0.0105905
						ESP9040	ESP - stratum 40: Ceuta and Melilla, private, NA	80	0.0154043
						EST0001	EST - stratum 01: Estonian	4247	0.817778
						EST0002	EST - stratum 02: Russian	1243	0.239345
						EST0003	EST - stratum 03: Mixed	97	0.0186778
						FIN0001	FIN - stratum 01: Helsinki\Uusimaa-Urban	1413	0.272079
						FIN0002	FIN - stratum 02: Helsinki\Uusimaa-Rural	68	0.0130937
						FIN0003	FIN - stratum 03: Southern Finland-Urban	1077	0.207381
						FIN0004	FIN - stratum 04: Southern Finland-Rural	182	0.0350449
						FIN0005	FIN - stratum 05: Western Finland-Urban	1125	0.216624
						FIN0006	FIN - stratum 06: Western Finland-Rural	227	0.0437098
						FIN0007	FIN - stratum 07: Northern and Eastern Finland-Urban	1059	0.203915
						FIN0008	FIN - stratum 08: Northern and Eastern Finland-Rural	384	0.0739409
						FIN0009	FIN - stratum 09: Swedish speaking area-Urban	305	0.0587291
						FIN0010	FIN - stratum 10: Swedish speaking area-Rural	42	0.00808728
						FRA0101	FRA - stratum 01: Lycée GT LS	4132	0.795634
						FRA0202	FRA - stratum 02: Collège LS	549	0.105712
						FRA0203	FRA - stratum 03: Lycée PRO LS	509	0.0980101
						FRA0204	FRA - stratum 04: Lycée agricole LS	184	0.03543
						FRA0205	FRA - stratum 05: MSS	583	0.112259
						FRA0206	FRA - stratum 06: VSS	151	0.0290757
						GBR0001	QSC - stratum 01: pub fund-lowest	575	0.110719
						GBR0002	QSC - stratum 02: pub fund-second lowest	628	0.120924
						GBR0003	QSC - stratum 03: pub fund-middle	606	0.116688
						GBR0004	QSC - stratum 04: pub fund-second highest	668	0.128626
						GBR0005	QSC - stratum 05: pub fund-highest	498	0.095892
						GBR0006	QSC - stratum 06: pub fund-missing	17	0.00327342
						GBR0012	QSC - stratum 12: indep-missing	119	0.022914
						GBR1101	QUK - stratum 01: England,independent,North,male -- 1	27	0.00519897
						GBR1102	QUK - stratum 02: England,independent,North,mixed -- 2	55	0.0105905
						GBR1103	QUK - stratum 03: England,independent,North,female -- 3	46	0.0088575
						GBR1104	QUK - stratum 04: England,independent,Midlands,male -- 4	57	0.0109756
						GBR1105	QUK - stratum 05: England,independent,Midlands,mixed -- 5	44	0.00847239
						GBR1106	QUK - stratum 06: England,independent,Midlands,female -- 6	23	0.00442875
						GBR1107	QUK - stratum 07: England,independent,South,male -- 7	59	0.0113607
						GBR1108	QUK - stratum 08: England,independent,South,mixed -- 8	10	0.00192554
						GBR1109	QUK - stratum 09: England,independent,South,female -- 9	51	0.00982027
						GBR1110	QUK - stratum 10: England,independent,Greater London,male -- 10	27	0.00519897
						GBR1111	QUK - stratum 11: England,independent,Greater London,mixed -- 11	26	0.00500641
						GBR1112	QUK - stratum 12: England,independent,Greater London,female -- 12	27	0.00519897
						GBR1113	QUK - stratum 13: England,maintained selective,North,male -- 13	28	0.00539152
						GBR1114	QUK - stratum 14: England,maintained selective,North,mixed -- 14	56	0.010783
						GBR1115	QUK - stratum 15: England,maintained selective,Midlands,male -- 15	45	0.00866494
						GBR1116	QUK - stratum 16: England,maintained selective,Midlands,mixed -- 16	21	0.00404364
						GBR1117	QUK - stratum 17: England,maintained selective,Midlands,female -- 17	29	0.00558407
						GBR1118	QUK - stratum 18: England,maintained selective,South,male -- 18	83	0.015982
						GBR1119	QUK - stratum 19: England,maintained selective,South,mixed -- 19	26	0.00500641
						GBR1120	QUK - stratum 20: England,maintained selective,South,female -- 20	58	0.0111681
						GBR1121	QUK - stratum 21: England,maintained selective,Greater London,male -- 21	60	0.0115533
						GBR1122	QUK - stratum 22: England,maintained selective,Greater London,mixed -- 22	28	0.00539152
						GBR1123	QUK - stratum 23: England,maintained selective,Greater London,female -- 23	29	0.00558407
						GBR1124	QUK - stratum 24: England,maintained non-selective,North,male -- 24	43	0.00827984
						GBR1125	QUK - stratum 25: England,maintained non-selective,North,mixed -- 25	553	0.106483
						GBR1126	QUK - stratum 26: England,maintained non-selective,North,female -- 26	53	0.0102054
						GBR1127	QUK - stratum 27: England,maintained non-selective,Midlands,male -- 27	53	0.0102054
						GBR1128	QUK - stratum 28: England,maintained non-selective,Midlands,mixed -- 28	364	0.0700898
						GBR1129	QUK - stratum 29: England,maintained non-selective,Midlands,female -- 29	50	0.00962772
						GBR1130	QUK - stratum 30: England,maintained non-selective,South,male -- 30	48	0.00924261
						GBR1131	QUK - stratum 31: England,maintained non-selective,South,mixed -- 31	397	0.0764441
						GBR1132	QUK - stratum 32: England,maintained non-selective,South,female -- 32	49	0.00943516
						GBR1133	QUK - stratum 33: England,maintained non-selective,Greater London,male -- 33	42	0.00808728
						GBR1134	QUK - stratum 34: England,maintained non-selective,Greater London,mixed -- 34	153	0.0294608
						GBR1135	QUK - stratum 35: England,maintained non-selective,Greater London,female -- 35	52	0.0100128
						GBR1136	QUK - stratum 36: England,academy,North,male -- 36	54	0.0103979
						GBR1137	QUK - stratum 37: England,academy,North,mixed -- 37	507	0.097625
						GBR1138	QUK - stratum 38: England,academy,North,female -- 38	60	0.0115533
						GBR1139	QUK - stratum 39: England,academy,Midlands,male -- 39	54	0.0103979
						GBR1140	QUK - stratum 40: England,academy,Midlands,mixed -- 40	819	0.157702
						GBR1141	QUK - stratum 41: England,academy,Midlands,female -- 41	55	0.0105905
						GBR1142	QUK - stratum 42: England,academy,South,male -- 42	47	0.00905005
						GBR1143	QUK - stratum 43: England,academy,South,mixed -- 43	547	0.105327
						GBR1144	QUK - stratum 44: England,academy,South,female -- 44	53	0.0102054
						GBR1145	QUK - stratum 45: England,academy,Greater London,male -- 45	49	0.00943516
						GBR1146	QUK - stratum 46: England,academy,Greater London,mixed -- 46	177	0.0340821
						GBR1264	QUK - stratum 64: Northern Ireland,independent,North Eastern,mixed -- 64	12	0.00231065
						GBR1265	QUK - stratum 65: Northern Ireland,independent,South Eastern,mixed -- 65	10	0.00192554
						GBR1266	QUK - stratum 66: Northern Ireland,independent,Southern,mixed -- 66	3	0.000577663
						GBR1267	QUK - stratum 67: Northern Ireland,maintained selective,Belfast,male -- 67	57	0.0109756
						GBR1268	QUK - stratum 68: Northern Ireland,maintained selective,Belfast,mixed -- 68	103	0.0198331
						GBR1269	QUK - stratum 69: Northern Ireland,maintained selective,Belfast,female -- 69	72	0.0138639
						GBR1270	QUK - stratum 70: Northern Ireland,maintained selective,Western,male -- 70	82	0.0157895
						GBR1271	QUK - stratum 71: Northern Ireland,maintained selective,Western,mixed -- 71	57	0.0109756
						GBR1272	QUK - stratum 72: Northern Ireland,maintained selective,Western,female -- 72	58	0.0111681
						GBR1273	QUK - stratum 73: Northern Ireland,maintained selective,North Eastern,male -- 73	25	0.00481386
						GBR1274	QUK - stratum 74: Northern Ireland,maintained selective,North Eastern,mixed -- 74	166	0.031964
						GBR1276	QUK - stratum 76: Northern Ireland,maintained selective,South Eastern,male -- 76	26	0.00500641
						GBR1277	QUK - stratum 77: Northern Ireland,maintained selective,South Eastern,mixed -- 77	114	0.0219512
						GBR1278	QUK - stratum 78: Northern Ireland,maintained selective,South Eastern,female -- 78	56	0.010783
						GBR1279	QUK - stratum 79: Northern Ireland,maintained selective,Southern,male -- 79	54	0.0103979
						GBR1280	QUK - stratum 80: Northern Ireland,maintained selective,Southern,mixed -- 80	111	0.0213735
						GBR1281	QUK - stratum 81: Northern Ireland,maintained selective,Southern,female -- 81	57	0.0109756
						GBR1282	QUK - stratum 82: Northern Ireland,maintained non-selective,Belfast,male -- 82	41	0.00789473
						GBR1283	QUK - stratum 83: Northern Ireland,maintained non-selective,Belfast,mixed -- 83	43	0.00827984
						GBR1284	QUK - stratum 84: Northern Ireland,maintained non-selective,Belfast,female -- 84	82	0.0157895
						GBR1285	QUK - stratum 85: Northern Ireland,maintained non-selective,Western,male -- 85	28	0.00539152
						GBR1286	QUK - stratum 86: Northern Ireland,maintained non-selective,Western,mixed -- 86	189	0.0363928
						GBR1287	QUK - stratum 87: Northern Ireland,maintained non-selective,Western,female -- 87	54	0.0103979
						GBR1288	QUK - stratum 88: Northern Ireland,maintained non-selective,North Eastern,male -- 88	22	0.00423619
						GBR1289	QUK - stratum 89: Northern Ireland,maintained non-selective,North Eastern,mixed -- 89	280	0.0539152
						GBR1291	QUK - stratum 91: Northern Ireland,maintained non-selective,South Eastern,mixed -- 91	211	0.040629
						GBR1292	QUK - stratum 92: Northern Ireland,maintained non-selective,South Eastern,female -- 92	27	0.00519897
						GBR1293	QUK - stratum 93: Northern Ireland,maintained non-selective,Southern,male -- 93	26	0.00500641
						GBR1294	QUK - stratum 94: Northern Ireland,maintained non-selective,Southern,mixed -- 94	283	0.0544929
						GBR1295	QUK - stratum 95: Northern Ireland,maintained non-selective,Southern,female -- 95	52	0.0100128
						GBR1348	QUK - stratum 48: Wales,Maintained,North Wales,mixed -- 48	728	0.14018
						GBR1349	QUK - stratum 49: Wales,Maintained,Powys & South West,male -- 49	22	0.00423619
						GBR1350	QUK - stratum 50: Wales,Maintained,Powys & South West,mixed -- 50	1993	0.383761
						GBR1352	QUK - stratum 52: Wales,Maintained,South East Wales,mixed -- 52	615	0.118421
						GBR1355	QUK - stratum 55: Wales,independent,North Wales,mixed -- 55	41	0.00789473
						GBR1358	QUK - stratum 58: Wales,independent,Powys & South West,mixed -- 58	24	0.0046213
						GBR1361	QUK - stratum 61: Wales,independent,South East Wales,female -- 61	28	0.00539152
						GEO0001	GEO - stratum 01: Tbilisi \ Public	1435	0.276315
						GEO0002	GEO - stratum 02: Tbilisi \ Private	236	0.0454428
						GEO0003	GEO - stratum 03: Abkhazia \ Public	31	0.00596918
						GEO0004	GEO - stratum 04: Achara \ Public	454	0.0874197
						GEO0005	GEO - stratum 05: Achara \ Private	51	0.00982027
						GEO0006	GEO - stratum 06: Guria \ Public	136	0.0261874
						GEO0007	GEO - stratum 07: Guria \ Private	30	0.00577663
						GEO0008	GEO - stratum 08: Imereti \ Public	728	0.14018
						GEO0009	GEO - stratum 09: Imereti \ Private	14	0.00269576
						GEO0010	GEO - stratum 10: Kakheti \ Public	425	0.0818356
						GEO0011	GEO - stratum 11: Kakheti \ Private	19	0.00365853
						GEO0012	GEO - stratum 12: Mtskheta-Mtianeti \ Public	120	0.0231065
						GEO0013	GEO - stratum 13: Mtskheta-Mtianeti \ Private	29	0.00558407
						GEO0014	GEO - stratum 14: Racha-Lechkhumi \ Public	11	0.0021181
						GEO0015	GEO - stratum 15: Racha-Lechkhumi \ Private	8	0.00154043
						GEO0016	GEO - stratum 16: Samegrelo-Zemo Svaneti \ Public	430	0.0827984
						GEO0017	GEO - stratum 17: Samegrelo-Zemo Svaneti \ Private	21	0.00404364
						GEO0018	GEO - stratum 18: Samtskhe-Javakheti \ Public	161	0.0310012
						GEO0019	GEO - stratum 19: Samtskhe-Javakheti \ Private	21	0.00404364
						GEO0020	GEO - stratum 20: Shida Qartli \ Public	409	0.0787547
						GEO0021	GEO - stratum 21: Shida Qartli \ Private	29	0.00558407
						GEO0022	GEO - stratum 22: Qvemo Qartli \ Public	502	0.0966623
						GEO0023	GEO - stratum 23: Qvemo Qartli \ Private	16	0.00308087
						GRC0001	GRC - stratum 01: Rural	404	0.0777919
						GRC0002	GRC - stratum 02: Suburban	1079	0.207766
						GRC0003	GRC - stratum 03: Urban	4049	0.779652
						HKG0001	HKG - stratum 01: Government\Modal grade	403	0.0775994
						HKG0003	HKG - stratum 03: Aided or Caput\Modal grade	4287	0.82548
						HKG0004	HKG - stratum 04: Aided or Caput\No modal grade	40	0.00770217
						HKG0007	HKG - stratum 07: Direct Subsidy Scheme\Modal grade	629	0.121117
						HRV0001	HRV - stratum 01: Four year vocational prog	2876	0.553786
						HRV0002	HRV - stratum 02: Vocational - industrial - crafts prog.	432	0.0831835
						HRV0003	HRV - stratum 03: Mixed type	1028	0.197946
						HRV0004	HRV - stratum 04: Art - vocational prog	54	0.0103979
						HRV0005	HRV - stratum 05: Gymnasium	1411	0.271694
						HRV0006	HRV - stratum 06: Primary schools (lower secondary education)	8	0.00154043
						HUN0001	HUN - stratum 01: Primary school -- 1	225	0.0433247
						HUN0002	HUN - stratum 02: Grammar school 1 (4-5 years long) -- 2	1877	0.361424
						HUN0003	HUN - stratum 03: Grammar school 2 (6 years long) -- 3	336	0.0646982
						HUN0004	HUN - stratum 04: Grammar school 3 (8 years long) -- 4	209	0.0402439
						HUN0005	HUN - stratum 05: Vocational secondary school -- 5	2093	0.403016
						HUN0006	HUN - stratum 06: Vocational school -- 6	918	0.176765
						IDN0001	IDN - stratum 01: National Exam Result-Good	1264	0.243389
						IDN0002	IDN - stratum 02: National Exam Result-Moderate	4020	0.774068
						IDN0003	IDN - stratum 03: National Exam Result-Poor	1229	0.236649
						IRL0001	IRL - stratum 01: up to 40\community-comprehensive	15	0.00288831
						IRL0002	IRL - stratum 02: 41-80\community-comprehensive	101	0.019448
						IRL0003	IRL - stratum 03: 81 and up\community-comprehensive	826	0.15905
						IRL0004	IRL - stratum 04: up to 40\secondary	109	0.0209884
						IRL0005	IRL - stratum 05: 41-80\secondary	631	0.121502
						IRL0006	IRL - stratum 06: 81 and up\secondary	2498	0.481001
						IRL0007	IRL - stratum 07: up to 40\vocational	214	0.0412066
						IRL0008	IRL - stratum 08: 41-80\vocational	399	0.0768292
						IRL0009	IRL - stratum 09: 81 and up\vocational	948	0.182541
						ISL0001	ISL - stratum 01: Reykjavik \ 1-8	2	0.000385109
						ISL0002	ISL - stratum 02: Reykjavik \ 9-16	24	0.0046213
						ISL0003	ISL - stratum 03: Reykjavik \ 17-35	89	0.0171373
						ISL0004	ISL - stratum 04: Reykjavik \ > 35	1007	0.193902
						ISL0005	ISL - stratum 05: Nágrenni Reykjavíkur \ 9-16	8	0.00154043
						ISL0006	ISL - stratum 06: Nágrenni Reykjavíkur \ 17-35	57	0.0109756
						ISL0007	ISL - stratum 07: Nágrenni Reykjavíkur \ > 35	943	0.181579
						ISL0008	ISL - stratum 08: Suðurnes \ 17-35	94	0.0181001
						ISL0009	ISL - stratum 09: Suðurnes \ >35	149	0.0286906
						ISL0010	ISL - stratum 10: Vesturland \ 1-8	12	0.00231065
						ISL0011	ISL - stratum 11: Vesturland \ 9-16	28	0.00539152
						ISL0012	ISL - stratum 12: Vesturland \ 17-35	57	0.0109756
						ISL0013	ISL - stratum 13: Vesturland \ >35	100	0.0192554
						ISL0014	ISL - stratum 14: Vestfirðir \ 1-8	4	0.000770217
						ISL0015	ISL - stratum 15: Vestfirðir \ 9-16	18	0.00346598
						ISL0016	ISL - stratum 16: Vestfirðir \ > 35	26	0.00500641
						ISL0017	ISL - stratum 17: Norðurland vestra \ 1-8	11	0.0021181
						ISL0018	ISL - stratum 18: Norðurland vestra \ 9-16	23	0.00442875
						ISL0019	ISL - stratum 19: Norðurland vestra \17-35	60	0.0115533
						ISL0020	ISL - stratum 20: Norðurland vestra \ >35	29	0.00558407
						ISL0021	ISL - stratum 21: Norðurland eystra \ 1-8	24	0.0046213
						ISL0022	ISL - stratum 22: Norðurland eystra \ 9-16	15	0.00288831
						ISL0023	ISL - stratum 23: Norðurland eystra \ 17-35	89	0.0171373
						ISL0024	ISL - stratum 24: Norðurland eystra \ > 35	172	0.0331193
						ISL0025	ISL - stratum 25: Austurland \ 1-8	22	0.00423619
						ISL0026	ISL - stratum 26: Austurland \ 9-16	32	0.00616174
						ISL0027	ISL - stratum 27: Austurland \ 17-35	68	0.0130937
						ISL0029	ISL - stratum 29: Suðurland \ 1-8	20	0.00385109
						ISL0030	ISL - stratum 30: Suðurland \ 9-16	36	0.00693196
						ISL0031	ISL - stratum 31: Suðurland \17-35	67	0.0129011
						ISL0032	ISL - stratum 32: Suðurland \ > 35	85	0.0163671
						ISR9797	Undisclosed STRATUM - Israel	6598	1.27047
						ITA9797	Undisclosed STRATUM - Italy	11583	2.23036
						JOR0001	JOR - stratum 01: Public_Discovery	1146	0.220667
						JOR0002	JOR - stratum 02: Public_Madrasati	816	0.157124
						JOR0003	JOR - stratum 03: Public_ERSP	1065	0.20507
						JOR0004	JOR - stratum 04: Public_Other	2478	0.47715
						JOR0005	JOR - stratum 05: UNRWA	869	0.16733
						JOR0006	JOR - stratum 06: Private	893	0.171951
						JPN0101	JPN - stratum 01: Public\Academic	3158	0.608087
						JPN0202	JPN - stratum 02: Public\Practical	1378	0.26534
						JPN0203	JPN - stratum 03: Private\Academic	1817	0.349871
						JPN0204	JPN - stratum 04: Private\Practical	294	0.056611
						KOR0101	KOR - stratum 01: Lower Secondary,General -- 01	523	0.100706
						KOR0202	KOR - stratum 02: Upper Secondary,general -- 02	1760	0.338896
						KOR0302	KOR - stratum 02: Upper Secondary,general -- 02	2405	0.463093
						KOR0403	KOR - stratum 03: Upper Secondary,vocational -- 03	893	0.171951
						KSV0001	KSV - stratum 01: Ferizaj \ Rural	118	0.0227214
						KSV0002	KSV - stratum 02: Ferizaj\ Urban	575	0.110719
						KSV0003	KSV - stratum 03: Gjakova\Rural	133	0.0256097
						KSV0004	KSV - stratum 04: Gjakova\Urban	453	0.0872271
						KSV0005	KSV - stratum 05: Gjilani\Rural	78	0.0150192
						KSV0006	KSV - stratum 06: Gjilani\Urban	405	0.0779845
						KSV0007	KSV - stratum 07: Mitrovica\Rural	48	0.00924261
						KSV0008	KSV - stratum 08: Mitrovica\Urban	575	0.110719
						KSV0009	KSV - stratum 09: Peja\Rural	56	0.010783
						KSV0010	KSV - stratum 10: Peja\Urban	529	0.101861
						KSV0011	KSV - stratum 11: Prishtina\Rural	118	0.0227214
						KSV0012	KSV - stratum 12: Prishtina\Urban	1115	0.214698
						KSV0013	KSV - stratum 13: Prizreni\Rural	103	0.0198331
						KSV0014	KSV - stratum 14: Prizreni\Urban	520	0.100128
						LBN0001	LBN - stratum 01: ISCED2AG,Private,Rural -- 1	204	0.0392811
						LBN0002	LBN - stratum 02: ISCED2AG,Private,Urban -- 2	159	0.0306161
						LBN0003	LBN - stratum 03: ISCED2AG,Public,Rural -- 3	435	0.0837611
						LBN0004	LBN - stratum 04: ISCED2AG,Public,Urban -- 4	226	0.0435173
						LBN0005	LBN - stratum 05: MIXED,Private,Rural -- 5	798	0.153658
						LBN0006	LBN - stratum 06: MIXED,Private,Urban -- 6	1348	0.259563
						LBN0007	LBN - stratum 07: MIXED,Public,Rural -- 7	378	0.0727855
						LBN0008	LBN - stratum 08: MIXED,Public,Urban -- 8	240	0.046213
						LBN0009	LBN - stratum 09: ISCED3AG,Private,Rural -- 9	49	0.00943516
						LBN0010	LBN - stratum 10: ISCED3AG,Private,Urban -- 10	30	0.00577663
						LBN0011	LBN - stratum 11: ISCED3AG,Public,Rural -- 11	486	0.0935814
						LBN0012	LBN - stratum 12: ISCED3AG,Public,Urban -- 12	193	0.037163
						LTU0101	LTU - stratum 01: Lithuanian \ Capital \ Gymnasium	566	0.108986
						LTU0102	LTU - stratum 02: Lithuanian \ Capital \ Secondary	58	0.0111681
						LTU0103	LTU - stratum 03: Lithuanian \ Capital \ basic	34	0.00654685
						LTU0104	LTU - stratum 04: Lithuanian \ Capital \ progymnasium	11	0.0021181
						LTU0105	LTU - stratum 05: Lithuanian \ Capital \ other	41	0.00789473
						LTU0106	LTU - stratum 06: Lithuanian \ City \ Gymnasium	854	0.164441
						LTU0107	LTU - stratum 07: Lithuanian \ City \ Secondary	192	0.0369704
						LTU0108	LTU - stratum 08: Lithuanian \ City \ basic	65	0.012516
						LTU0109	LTU - stratum 09: Lithuanian \ City \ progymnasium	12	0.00231065
						LTU0110	LTU - stratum 10: Lithuanian \ City \ other	11	0.0021181
						LTU0111	LTU - stratum 11: Lithuanian \ town \ Gymnasium	1479	0.284788
						LTU0112	LTU - stratum 12: Lithuanian \ town \ Secondary	79	0.0152118
						LTU0113	LTU - stratum 13: Lithuanian \ town \ basic	295	0.0568035
						LTU0114	LTU - stratum 14: Lithuanian \ town \ progymnasium	7	0.00134788
						LTU0115	LTU - stratum 15: Lithuanian \ town \ other	49	0.00943516
						LTU0116	LTU - stratum 16: Lithuanian \ village \ Gymnasium	627	0.120732
						LTU0117	LTU - stratum 17: Lithuanian \ village \ Secondary	168	0.0323491
						LTU0118	LTU - stratum 18: Lithuanian \ village \ basic	346	0.0666238
						LTU0120	LTU - stratum 20: Lithuanian \ village \ other	10	0.00192554
						LTU0221	LTU - stratum 21: Russian \ NA \ NA	680	0.130937
						LTU0322	LTU - stratum 22: Polish \ NA \ NA	575	0.110719
						LTU0423	LTU - stratum 23: Russian, Polish \ NA \ NA	245	0.0471758
						LTU0524	LTU - stratum 24: Other multi-language \ NA \ NA	121	0.0232991
						LUX0101	LUX - stratum 01: 1: ES government public	597	0.114955
						LUX0102	LUX - stratum 02: 2: EST government public	778	0.149807
						LUX0103	LUX - stratum 03: 3: ES+EST government public	2926	0.563414
						LUX0104	LUX - stratum 04: 4: EST government private	308	0.0593067
						LUX0105	LUX - stratum 05: 5: ES+EST government private	231	0.04448
						LUX0106	LUX - stratum 06: 6: Government independent	459	0.0883824
						LVA0001	LVA - stratum 01: Riga	1505	0.289794
						LVA0002	LVA - stratum 02: City	1005	0.193517
						LVA0003	LVA - stratum 03: Town	1420	0.273427
						LVA0004	LVA - stratum 04: Rural	939	0.180808
						MAC0001	MAC - stratum 01: Government, Grammar-International, Chinese and Portuguese	66	0.0127086
						MAC0002	MAC - stratum 02: Government, Technical-Vocational, Chinese	55	0.0105905
						MAC0003	MAC - stratum 03: Private-in-Net, Grammar-International, Chinese	2888	0.556097
						MAC0004	MAC - stratum 04: Private-in-Net, Grammar-International, English	244	0.0469833
						MAC0005	MAC - stratum 05: Private-in-Net, Grammar-International, Chinese and English	422	0.0812579
						MAC0006	MAC - stratum 06: Private-in-Net, Technical-Vocational, Chinese	80	0.0154043
						MAC0007	MAC - stratum 07: Private-not- in-Net, Grammar-International, Chinese	270	0.0519897
						MAC0008	MAC - stratum 08: Private-not-in-Net, Grammar-International, English	294	0.056611
						MAC0009	MAC - stratum 09: Private-not-in-Net, Grammar-International, Portuguese	46	0.0088575
						MAC0010	MAC - stratum 10: Private-not- in-Net, Grammar-International, Chinese and English	111	0.0213735
						MDA0001	MDA - stratum 01: Romanian\Big city\Mixed	592	0.113992
						MDA0002	MDA - stratum 02: Romanian\Big city\ISCED2	45	0.00866494
						MDA0003	MDA - stratum 03: Romanian\Big city\ISCED3	58	0.0111681
						MDA0004	MDA - stratum 04: Romanian\Urban\Mixed	534	0.102824
						MDA0005	MDA - stratum 05: Romanian\Urban\ISCED2	76	0.0146341
						MDA0006	MDA - stratum 06: Romanian\Urban\ISCED3	20	0.00385109
						MDA0007	MDA - stratum 07: Romanian\Rural\Mixed	997	0.191977
						MDA0008	MDA - stratum 08: Romanian\Rural\ISCED2	1603	0.308665
						MDA0009	MDA - stratum 09: Romanian\Rural\ISCED3	31	0.00596918
						MDA0010	MDA - stratum 10: Russian\Big city\Mixed	250	0.0481386
						MDA0011	MDA - stratum 11: Russian\Big city\ISCED2	22	0.00423619
						MDA0012	MDA - stratum 12: Russian\Big city\ISCED3	31	0.00596918
						MDA0013	MDA - stratum 13: Russian\Urban\Mixed	200	0.0385109
						MDA0014	MDA - stratum 14: Russian\Urban\ISCED2	69	0.0132862
						MDA0015	MDA - stratum 15: Russian\Urban\ISCED3	37	0.00712451
						MDA0016	MDA - stratum 16: Russian\Rural\Mixed	147	0.0283055
						MDA0017	MDA - stratum 17: Russian\Rural\ISCED2	164	0.0315789
						MDA0018	MDA - stratum 18: Russian\Rural\ISCED3	6	0.00115533
						MDA0019	MDA - stratum 19: Mixed\Big city\Mixed	38	0.00731706
						MDA0020	MDA - stratum 20: Mixed\Big city\ISCED2	75	0.0144416
						MDA0021	MDA - stratum 21: Mixed\Big city\ISCED3	60	0.0115533
						MDA0022	MDA - stratum 22: Mixed\Urban\Mixed	64	0.0123235
						MDA0023	MDA - stratum 23: Mixed\Urban\ISCED2	24	0.0046213
						MDA0024	MDA - stratum 24: Mixed\Urban\ISCED3	58	0.0111681
						MDA0025	MDA - stratum 25: Mixed\Rural\Mixed	47	0.00905005
						MDA0026	MDA - stratum 26: Mixed\Rural\ISCED2	60	0.0115533
						MDA0027	MDA - stratum 27: Mixed\Rural\ISCED3	17	0.00327342
						MEX0001	MEX - stratum 01: Lower Secondary \ Large	1088	0.209499
						MEX0002	MEX - stratum 02: Lower Secondary \ Moderately Small	645	0.124198
						MEX0003	MEX - stratum 03: Lower Secondary \ Small	593	0.114185
						MEX0004	MEX - stratum 04: Upper Secondary \ Large	4611	0.887868
						MEX0005	MEX - stratum 05: Upper Secondary \ Moderately Small	402	0.0774068
						MEX0006	MEX - stratum 06: Upper Secondary \ Small	229	0.0440949
						MKD0001	MKD - stratum 01: ISCED2\General	2	0.000385109
						MKD0002	MKD - stratum 02: ISCED3\Vocational	2504	0.482156
						MKD0003	MKD - stratum 03: ISCED3\General	1432	0.275738
						MKD0004	MKD - stratum 04: ISCED3\Mixed	1386	0.26688
						MLT0001	MLT - stratum 01: Church	1344	0.258793
						MLT0002	MLT - stratum 02: Independent	375	0.0722079
						MLT0003	MLT - stratum 03: State \ Category A	18	0.00346598
						MLT0004	MLT - stratum 04: State \ Category A + Category B	793	0.152696
						MLT0005	MLT - stratum 05: State \ Category A+ Category B + Category C	662	0.127471
						MLT0006	MLT - stratum 06: State \ Category A + Category C	53	0.0102054
						MLT0007	MLT - stratum 07: State \ Category B + Category C	89	0.0171373
						MLT0008	MLT - stratum 08: State \ Category C	299	0.0575737
						MLT0009	MLT - stratum 09: State \ NA	1	0.000192554
						MNE0001	MNE - stratum 01: Primary-Central	28	0.00539152
						MNE0002	MNE - stratum 02: Primary-North	30	0.00577663
						MNE0003	MNE - stratum 03: Primary-South	12	0.00231065
						MNE0004	MNE - stratum 04: Gimnazija-Central	717	0.138061
						MNE0005	MNE - stratum 05: Gimnazija -North	481	0.0926186
						MNE0006	MNE - stratum 06: Gimnazija -South	139	0.026765
						MNE0007	MNE - stratum 07: Vocational-Central	1867	0.359499
						MNE0008	MNE - stratum 08: Vocational-North	906	0.174454
						MNE0009	MNE - stratum 09: Vocational-South	462	0.0889601
						MNE0010	MNE - stratum 10: Mixed-North	315	0.0606546
						MNE0011	MNE - stratum 11: Mixed-South	708	0.136328
						NLD0001	NLD - stratum 01: 01_PRO\VMBO	2892	0.556867
						NLD0002	NLD - stratum 02: 02_HAVO\VWO	2492	0.479845
						NLD0003	NLD - stratum 03: 03_PrivateEducation	1	0.000192554
						NOR0001	NOR - stratum 01: Lower secondary schools	5383	1.03652
						NOR0002	NOR - stratum 02: Upper secondary schools	3	0.000577663
						NOR0003	NOR - stratum 03: Mixed\Both	70	0.0134788
						NZL0101	NZL - stratum 01: Small (<25)	85	0.0163671
						NZL0102	NZL - stratum 02: Medium (25-200)	2128	0.409756
						NZL0203	NZL - stratum 03: Large (>200)	2307	0.444223
						PER0001	PER - stratum 01: Public\Urban\Modal grade	4476	0.861873
						PER0002	PER - stratum 02: Public\Urban\No modal grade	71	0.0136714
						PER0003	PER - stratum 03: Public\Rural\Modal grade	630	0.121309
						PER0004	PER - stratum 04: Public\Rural\No modal grade	12	0.00231065
						PER0005	PER - stratum 05: Private\Urban\Modal grade	1653	0.318292
						PER0006	PER - stratum 06: Private\Urban\No modal grade	101	0.019448
						PER0007	PER - stratum 07: Private\Rural\Modal grade	12	0.00231065
						PER0008	PER - stratum 08: Private\Rural\No modal grade	16	0.00308087
						POL0001	POL - stratum 01: 1 - Gymnasium	4466	0.859948
						POL0002	POL - stratum 02: 2 - Lycee	8	0.00154043
						POL0003	POL - stratum 03: 3 - Vocational	4	0.000770217
						PRT0001	PRT - stratum 01: Alentejo Central,Modal Grade -- 1	84	0.0161746
						PRT0002	PRT - stratum 02: Alentejo Central,Non Modal grade -- 2	39	0.00750962
						PRT0003	PRT - stratum 03: Alentejo Litoral,Modal Grade -- 3	59	0.0113607
						PRT0004	PRT - stratum 04: Alentejo Litoral,Non Modal grade -- 4	30	0.00577663
						PRT0005	PRT - stratum 05: Algarve,Modal Grade -- 5	132	0.0254172
						PRT0006	PRT - stratum 06: Algarve,Non Modal grade -- 6	70	0.0134788
						PRT0007	PRT - stratum 07: Alto Alentejo,Modal Grade -- 7	54	0.0103979
						PRT0008	PRT - stratum 08: Alto Alentejo,Non Modal grade -- 8	41	0.00789473
						PRT0009	PRT - stratum 09: Alto Minho,Modal Grade -- 9	139	0.026765
						PRT0010	PRT - stratum 10: Alto Minho,Non Modal grade -- 10	23	0.00442875
						PRT0011	PRT - stratum 11: Alto Tâmega,Modal Grade -- 11	59	0.0113607
						PRT0012	PRT - stratum 12: Alto Tâmega,Non Modal grade -- 12	8	0.00154043
						PRT0013	PRT - stratum 13: Área Metropolitana de Lisboa,Modal Grade -- 13	1148	0.221052
						PRT0014	PRT - stratum 14: Área Metropolitana de Lisboa,Non Modal grade -- 14	159	0.0306161
						PRT0015	PRT - stratum 15: Área Metropolitana do Porto,Modal Grade -- 15	859	0.165404
						PRT0016	PRT - stratum 16: Área Metropolitana do Porto,Non Modal grade -- 16	113	0.0217586
						PRT0017	PRT - stratum 17: Ave,Modal Grade -- 17	191	0.0367779
						PRT0018	PRT - stratum 18: Ave,Non Modal grade -- 18	68	0.0130937
						PRT0019	PRT - stratum 19: Baixo Alentejo,Modal Grade -- 19	69	0.0132862
						PRT0020	PRT - stratum 20: Baixo Alentejo,Non Modal grade -- 20	19	0.00365853
						PRT0021	PRT - stratum 21: Beira Baixa,Modal Grade -- 21	69	0.0132862
						PRT0022	PRT - stratum 22: Beira Baixa,Non Modal grade -- 22	28	0.00539152
						PRT0023	PRT - stratum 23: Beiras e Serra da Estrela,Modal Grade -- 23	108	0.0207959
						PRT0024	PRT - stratum 24: Beiras e Serra da Estrela,Non Modal grade -- 24	31	0.00596918
						PRT0025	PRT - stratum 25: Cávado,Modal Grade -- 25	201	0.0387034
						PRT0026	PRT - stratum 26: Cávado,Non Modal grade -- 26	65	0.012516
						PRT0027	PRT - stratum 27: Douro,Modal Grade -- 27	88	0.0169448
						PRT0028	PRT - stratum 28: Douro,Non Modal grade -- 28	28	0.00539152
						PRT0029	PRT - stratum 29: Lezíria do Tejo,Modal Grade -- 29	112	0.0215661
						PRT0030	PRT - stratum 30: Lezíria do Tejo,Non Modal grade -- 30	46	0.0088575
						PRT0031	PRT - stratum 31: Médio Tejo,Modal Grade -- 31	96	0.0184852
						PRT0032	PRT - stratum 32: Médio Tejo,Non Modal grade -- 32	54	0.0103979
						PRT0033	PRT - stratum 33: Oeste,Modal Grade -- 33	121	0.0232991
						PRT0034	PRT - stratum 34: Oeste,Non Modal grade -- 34	55	0.0105905
						PRT0035	PRT - stratum 35: R. A. Madeira,Modal Grade -- 35	131	0.0252246
						PRT0036	PRT - stratum 36: R. A. Madeira,Non Modal grade -- 36	44	0.00847239
						PRT0037	PRT - stratum 37: R. A. Açores,Modal Grade -- 37	1217	0.234339
						PRT0038	PRT - stratum 38: R. A. Açores,Non Modal grade -- 38	327	0.0629653
						PRT0039	PRT - stratum 39: Região de Aveiro,Modal Grade -- 39	157	0.030231
						PRT0040	PRT - stratum 40: Região de Aveiro,Non Modal grade -- 40	25	0.00481386
						PRT0041	PRT - stratum 41: Região de Coimbra,Modal Grade -- 41	182	0.0350449
						PRT0042	PRT - stratum 42: Região de Coimbra,Non Modal grade -- 42	29	0.00558407
						PRT0043	PRT - stratum 43: Região de Leiria,Modal Grade -- 43	128	0.024647
						PRT0044	PRT - stratum 44: Região de Leiria,Non Modal grade -- 44	28	0.00539152
						PRT0045	PRT - stratum 45: Tâmega e Sousa,Modal Grade -- 45	266	0.0512194
						PRT0046	PRT - stratum 46: Tâmega e Sousa,Non Modal grade -- 46	61	0.0117458
						PRT0047	PRT - stratum 47: Terras de Trás-os-Montes,Modal Grade -- 47	67	0.0129011
						PRT0048	PRT - stratum 48: Terras de Trás-os-Montes,Non Modal grade -- 48	5	0.000962772
						PRT0049	PRT - stratum 49: Viseu Dão Lafões,Modal Grade -- 49	139	0.026765
						PRT0050	PRT - stratum 50: Viseu Dão Lafões,Non Modal grade -- 50	53	0.0102054
						QAT0101	QAT - region 01 stratum 01: Independent	5934	1.14262
						QAT0102	QAT - region 01 stratum 02: Independent complex	689	0.13267
						QAT0103	QAT - region 01 stratum 03: Community	294	0.056611
						QAT0105	QAT - region 01 stratum 05: Private	132	0.0254172
						QAT0106	QAT - region 01 stratum 06: Private complex	292	0.0562259
						QAT0201	QAT - region 02 stratum 01: Independent	226	0.0435173
						QAT0202	QAT - region 02 stratum 02: Independent complex	37	0.00712451
						QAT0203	QAT - region 02 stratum 03: Community	793	0.152696
						QAT0204	QAT - region 02 stratum 04: International	3683	0.709178
						QAT0206	QAT - region 02 stratum 06: Private complex	3	0.000577663
						QCH9797	Undisclosed STRATUM - China (B-S-J-G)	9841	1.89493
						QUC9797	Massachusetts (USA) - Stratum 12	1652	0.3181
						QUD0410	QUD - stratum 10: Puerto Rico Private (USA)	292	0.0562259
						QUD0411	QUD - stratum 11: Puerto Rico Public (USA)	1106	0.212965
						QUE9797	North Carolina (USA) - Stratum 14	1887	0.36335
						ROU0001	ROU - stratum 01: 1. GIM	311	0.0598844
						ROU0002	ROU - stratum 02: 2. LIC	4565	0.87901
						RUS0003	RUS - stratum 03: Republic of Bashkortostan	183	0.0352374
						RUS0005	RUS - stratum 05: Republic of Dagestan	135	0.0259948
						RUS0007	RUS - stratum 07: Kabardino-Balkarian Republic	111	0.0213735
						RUS0014	RUS - stratum 14: Republic of Sakha (Yakutia)	96	0.0184852
						RUS0016	RUS - stratum 16: Republic of Tatarstan	129	0.0248395
						RUS0021	RUS - stratum 21: Chuvashi Republic	93	0.0179076
						RUS0022	RUS - stratum 22: Altai territory	98	0.0188703
						RUS0023	RUS - stratum 23: Krasnodar territory	173	0.0333119
						RUS0024	RUS - stratum 24: Krasnoyarsk territory	168	0.0323491
						RUS0025	RUS - stratum 25: Primorsky territory	123	0.0236842
						RUS0026	RUS - stratum 26: Stavropol territory	130	0.0250321
						RUS0029	RUS - stratum 29: Arkhangelsk region	129	0.0248395
						RUS0031	RUS - stratum 31: Belgorod region	120	0.0231065
						RUS0033	RUS - stratum 33: Vladimir region	142	0.0273427
						RUS0034	RUS - stratum 34: Volgograd region	103	0.0198331
						RUS0036	RUS - stratum 36: Voronezh region	81	0.0155969
						RUS0037	RUS - stratum 37: Ivanovo region	154	0.0296534
						RUS0038	RUS - stratum 38: Irkutsk region	175	0.033697
						RUS0039	RUS - stratum 39: Kaliningrad region	150	0.0288831
						RUS0041	RUS - stratum 41: Kamchatka territory	109	0.0209884
						RUS0042	RUS - stratum 42: Kemerovo region	103	0.0198331
						RUS0044	RUS - stratum 44: Kostroma region	115	0.0221437
						RUS0048	RUS - stratum 48: Lipetzk region	86	0.0165597
						RUS0050	RUS - stratum 50: Moscow region	286	0.0550705
						RUS0052	RUS - stratum 52: Nizhni Novgorod region	169	0.0325417
						RUS0053	RUS - stratum 53: Novgorod region	89	0.0171373
						RUS0054	RUS - stratum 54: Novosibirsk region	112	0.0215661
						RUS0055	RUS - stratum 55: Omsk region	120	0.0231065
						RUS0056	RUS - stratum 56: Orenburg region	86	0.0165597
						RUS0059	RUS - stratum 59: Perm territory	189	0.0363928
						RUS0061	RUS - stratum 61: Rostov region	206	0.0396662
						RUS0062	RUS - stratum 62: Ryazan region	113	0.0217586
						RUS0063	RUS - stratum 63: Samara region	191	0.0367779
						RUS0064	RUS - stratum 64: Saratov region	109	0.0209884
						RUS0066	RUS - stratum 66: Sverdlovsk region	232	0.0446726
						RUS0070	RUS - stratum 70: Tomsk region	79	0.0152118
						RUS0073	RUS - stratum 73: Ulyanovsk region	116	0.0223363
						RUS0074	RUS - stratum 74: Chelyabinsk region	206	0.0396662
						RUS0077	RUS - stratum 77: The City of Moscow	373	0.0718228
						RUS0078	RUS - stratum 78: The City of Sankt-Petersburg	245	0.0471758
						RUS0086	RUS - stratum 86: Khanty-Mansijsk autonomous district - Yugra	119	0.022914
						RUS0089	RUS - stratum 89: Yamalo-Nenets autonomous district	90	0.0173299
						SGP0101	SGP - stratum 01: Public Secondary	3057	0.588639
						SGP0201	SGP - stratum 01: Public Secondary	2768	0.53299
						SGP0203	SGP - stratum 03: Private Secondary	290	0.0558407
						SVK0001	SVK - stratum 01: ZS \ Region 1_ZAP	1118	0.215276
						SVK0002	SVK - stratum 02: ZS \ Region 2_STR	618	0.118999
						SVK0003	SVK - stratum 03: ZS \ Region 3_ VÝCH	863	0.166174
						SVK0004	SVK - stratum 04: GYM \ Region 1_ZAP	650	0.12516
						SVK0005	SVK - stratum 05: GYM \ Region 2_STR	365	0.0702823
						SVK0006	SVK - stratum 06: GYM \ Region 3_ VÝCH	425	0.0818356
						SVK0007	SVK - stratum 07: others \ Region 1_ZAP	1004	0.193325
						SVK0008	SVK - stratum 08: others \ Region 2_STR	678	0.130552
						SVK0009	SVK - stratum 09: others \ Region 3_ VÝCH	629	0.121117
						SVN0101	SVN - stratum 01: GIMg - gymnasia general	109	0.0209884
						SVN0102	SVN - stratum 02: GIMs - gymnasia specialist	101	0.019448
						SVN0103	SVN - stratum 03: STSI - technical educational programmes	203	0.0390885
						SVN0104	SVN - stratum 04: SPI - vocational of medium duration	156	0.0300385
						SVN0105	SVN - stratum 05: NPI - vocational of short duration	23	0.00442875
						SVN0201	SVN - stratum 01: GIMg - gymnasia general	139	0.026765
						SVN0202	SVN - stratum 02: GIMs - gymnasia specialist	49	0.00943516
						SVN0203	SVN - stratum 03: STSI - technical educational programmes	169	0.0325417
						SVN0204	SVN - stratum 04: SPI - vocational of medium duration	89	0.0171373
						SVN0205	SVN - stratum 05: NPI - vocational of short duration	12	0.00231065
						SVN0301	SVN - stratum 01: GIMg - gymnasia general	88	0.0169448
						SVN0302	SVN - stratum 02: GIMs - gymnasia specialist	86	0.0165597
						SVN0303	SVN - stratum 03: STSI - technical educational programmes	229	0.0440949
						SVN0304	SVN - stratum 04: SPI - vocational of medium duration	154	0.0296534
						SVN0305	SVN - stratum 05: NPI - vocational of short duration	18	0.00346598
						SVN0401	SVN - stratum 01: GIMg - gymnasia general	54	0.0103979
						SVN0403	SVN - stratum 03: STSI - technical educational programmes	83	0.015982
						SVN0404	SVN - stratum 04: SPI - vocational of medium duration	62	0.0119384
						SVN0405	SVN - stratum 05: NPI - vocational of short duration	5	0.000962772
						SVN0501	SVN - stratum 01: GIMg - gymnasia general	23	0.00442875
						SVN0503	SVN - stratum 03: STSI - technical educational programmes	45	0.00866494
						SVN0504	SVN - stratum 04: SPI - vocational of medium duration	49	0.00943516
						SVN0505	SVN - stratum 05: NPI - vocational of short duration	9	0.00173299
						SVN0601	SVN - stratum 01: GIMg - gymnasia general	85	0.0163671
						SVN0602	SVN - stratum 02: GIMs - gymnasia specialist	76	0.0146341
						SVN0603	SVN - stratum 03: STSI - technical educational programmes	131	0.0252246
						SVN0604	SVN - stratum 04: SPI - vocational of medium duration	40	0.00770217
						SVN0605	SVN - stratum 05: NPI - vocational of short duration	3	0.000577663
						SVN0701	SVN - stratum 01: GIMg - gymnasia general	458	0.0881899
						SVN0702	SVN - stratum 02: GIMs - gymnasia specialist	143	0.0275353
						SVN0703	SVN - stratum 03: STSI - technical educational programmes	544	0.10475
						SVN0704	SVN - stratum 04: SPI - vocational of medium duration	237	0.0456354
						SVN0705	SVN - stratum 05: NPI - vocational of short duration	26	0.00500641
						SVN0801	SVN - stratum 01: GIMg - gymnasia general	195	0.0375481
						SVN0802	SVN - stratum 02: GIMs - gymnasia specialist	78	0.0150192
						SVN0803	SVN - stratum 03: STSI - technical educational programmes	464	0.0893452
						SVN0804	SVN - stratum 04: SPI - vocational of medium duration	318	0.0612323
						SVN0805	SVN - stratum 05: NPI - vocational of short duration	12	0.00231065
						SVN0901	SVN - stratum 01: GIMg - gymnasia general	72	0.0138639
						SVN0902	SVN - stratum 02: GIMs - gymnasia specialist	13	0.00250321
						SVN0903	SVN - stratum 03: STSI - technical educational programmes	161	0.0310012
						SVN0904	SVN - stratum 04: SPI - vocational of medium duration	89	0.0171373
						SVN0905	SVN - stratum 05: NPI - vocational of short duration	2	0.000385109
						SVN1001	SVN - stratum 01: GIMg - gymnasia general	163	0.0313864
						SVN1002	SVN - stratum 02: GIMs - gymnasia specialist	103	0.0198331
						SVN1003	SVN - stratum 03: STSI - technical educational programmes	385	0.0741334
						SVN1004	SVN - stratum 04: SPI - vocational of medium duration	269	0.0517971
						SVN1005	SVN - stratum 05: NPI - vocational of short duration	19	0.00365853
						SVN1101	SVN - stratum 01: GIMg - gymnasia general	24	0.0046213
						SVN1102	SVN - stratum 02: GIMs - gymnasia specialist	21	0.00404364
						SVN1103	SVN - stratum 03: STSI - technical educational programmes	47	0.00905005
						SVN1104	SVN - stratum 04: SPI - vocational of medium duration	39	0.00750962
						SVN1105	SVN - stratum 05: NPI - vocational of short duration	1	0.000192554
						SVN1201	SVN - stratum 01: GIMg - gymnasia general	25	0.00481386
						SVN1203	SVN - stratum 03: STSI - technical educational programmes	64	0.0123235
						SVN1204	SVN - stratum 04: SPI - vocational of medium duration	19	0.00365853
						SVN1205	SVN - stratum 05: NPI - vocational of short duration	7	0.00134788
						SVN9006	SVN - stratum 06: OS - elementary school	109	0.0209884
						SVN9007	SVN - stratum 07: IO - adult educational programme	9	0.00173299
						SWE0001	SWE - stratum 01: PUB\LOWER SEC\METRO	1288	0.24801
						SWE0002	SWE - stratum 02: PUB\LOWER SEC\LARGE CITIES	1820	0.350449
						SWE0003	SWE - stratum 03: PUB\LOWER SEC\OTHER	1298	0.249935
						SWE0004	SWE - stratum 04: PUB\UPPER SEC	40	0.00770217
						SWE0005	SWE - stratum 05: INDEP\LOWER and mixed ISCED2 & ISCED3\METRO	504	0.0970474
						SWE0006	SWE - stratum 06: INDEP\LOWER SEC\LARGE CITIES	378	0.0727855
						SWE0007	SWE - stratum 07: INDEP\LOWER SEC\OTHER	130	0.0250321
						TAP9797	Undisclosed STRATUM - Chinese Taipei	7708	1.48421
						THA9797	Undisclosed STRATUM - Thailand	8249	1.58838
						TTO0001	TTO - stratum 01: Caroni\Secular	295	0.0568035
						TTO0002	TTO - stratum 02: Caroni\Religious	246	0.0473684
						TTO0004	TTO - stratum 04: North Eastern\Secular	296	0.0569961
						TTO0005	TTO - stratum 05: North Eastern\Religious	43	0.00827984
						TTO0006	TTO - stratum 06: North Eastern\Private	30	0.00577663
						TTO0007	TTO - stratum 07: Port of Spain\Secular	449	0.0864569
						TTO0008	TTO - stratum 08: Port of Spain\Religious	396	0.0762515
						TTO0009	TTO - stratum 09: Port of Spain\Private	22	0.00423619
						TTO0010	TTO - stratum 10: St. George East\Secular	555	0.106868
						TTO0011	TTO - stratum 11: St. George East\Religious	298	0.0573812
						TTO0012	TTO - stratum 12: St. George East\Private	60	0.0115533
						TTO0013	TTO - stratum 13: St. Patrick\Secular	319	0.0614248
						TTO0014	TTO - stratum 14: St. Patrick\Religious	212	0.0408215
						TTO0016	TTO - stratum 16: South Eastern\Secular	342	0.0658536
						TTO0017	TTO - stratum 17: South Eastern\Religious	102	0.0196405
						TTO0018	TTO - stratum 18: South Eastern\Private	12	0.00231065
						TTO0019	TTO - stratum 19: Victoria\Secular	396	0.0762515
						TTO0020	TTO - stratum 20: Victoria\Religious	312	0.0600769
						TTO0021	TTO - stratum 21: Victoria\Private	40	0.00770217
						TTO0022	TTO - stratum 22: Tobago\Secular	201	0.0387034
						TTO0023	TTO - stratum 23: Tobago\Religious	66	0.0127086
						TUN0001	TUN - stratum 01: North-east\Urban	799	0.153851
						TUN0002	TUN - stratum 02: North-east\Periphery	641	0.123427
						TUN0003	TUN - stratum 03: North-east\Rural	449	0.0864569
						TUN0004	TUN - stratum 04: North-west\Urban	258	0.049679
						TUN0005	TUN - stratum 05: North-west \Periphery	57	0.0109756
						TUN0006	TUN - stratum 06: North-west \Rural	386	0.074326
						TUN0007	TUN - stratum 07: South-east\Urban	392	0.0754813
						TUN0008	TUN - stratum 08: South-east\Periphery	212	0.0408215
						TUN0009	TUN - stratum 09: South-east\Rural	312	0.0600769
						TUN0010	TUN - stratum 10: South-west\Urban	139	0.026765
						TUN0011	TUN - stratum 11: South-west\Periphery	58	0.0111681
						TUN0012	TUN - stratum 12: South-west\Rural	164	0.0315789
						TUN0013	TUN - stratum 13: Center-east\Urban	330	0.0635429
						TUN0014	TUN - stratum 14: Center-east\Periphery	262	0.0504492
						TUN0015	TUN - stratum 15: Center-east\Rural	291	0.0560333
						TUN0016	TUN - stratum 16: Center-west\Urban	187	0.0360077
						TUN0017	TUN - stratum 17: Center-west\Periphery	53	0.0102054
						TUN0018	TUN - stratum 18: Center-west\Rural	385	0.0741334
						TUR0101	TUR - stratum 01: TR1 BASIC EDUCATION	21	0.00404364
						TUR0102	TUR - stratum 02: TR1 GENERAL SECONDARY	508	0.0978176
						TUR0103	TUR - stratum 03: TR1 VOCATIONAL AND TECHNICAL SECONDARY	541	0.104172
						TUR0104	TUR - stratum 04: TR2 BASIC EDUCATION	6	0.00115533
						TUR0105	TUR - stratum 05: TR2 GENERAL SECONDARY	126	0.0242618
						TUR0106	TUR - stratum 06: TR2 VOCATIONAL AND TECHNICAL SECONDARY	113	0.0217586
						TUR0107	TUR - stratum 07: TR3 BASIC EDUCATION	1	0.000192554
						TUR0108	TUR - stratum 08: TR3 GENERAL SECONDARY	386	0.074326
						TUR0109	TUR - stratum 09: TR3 VOCATIONAL AND TECHNICAL SECONDARY	320	0.0616174
						TUR0110	TUR - stratum 10: TR4 BASIC EDUCATION	2	0.000385109
						TUR0111	TUR - stratum 11: TR4 GENERAL SECONDARY	238	0.0458279
						TUR0112	TUR - stratum 12: TR4 VOCATIONAL AND TECHNICAL SECONDARY	270	0.0519897
						TUR0213	TUR - stratum 13: TR5 BASIC EDUCATION	3	0.000577663
						TUR0214	TUR - stratum 14: TR5 GENERAL SECONDARY	337	0.0648908
						TUR0215	TUR - stratum 15: TR5 VOCATIONAL AND TECHNICAL SECONDARY	213	0.0410141
						TUR0216	TUR - stratum 16: TR6 BASIC EDUCATION	9	0.00173299
						TUR0217	TUR - stratum 17: TR6 GENERAL SECONDARY	465	0.0895378
						TUR0218	TUR - stratum 18: TR6 VOCATIONAL AND TECHNICAL SECONDARY	343	0.0660461
						TUR0219	TUR - stratum 19: TR7 BASIC EDUCATION	4	0.000770217
						TUR0220	TUR - stratum 20: TR7 GENERAL SECONDARY	186	0.0358151
						TUR0221	TUR - stratum 21: TR7 VOCATIONAL AND TECHNICAL SECONDARY	144	0.0277278
						TUR0222	TUR - stratum 22: TR8 BASIC EDUCATION	3	0.000577663
						TUR0223	TUR - stratum 23: TR8 GENERAL SECONDARY	189	0.0363928
						TUR0224	TUR - stratum 24: TR8 VOCATIONAL AND TECHNICAL SECONDARY	111	0.0213735
						TUR0225	TUR - stratum 25: TR9 BASIC EDUCATION	6	0.00115533
						TUR0226	TUR - stratum 26: TR9 GENERAL SECONDARY	118	0.0227214
						TUR0227	TUR - stratum 27: TR9 VOCATIONAL AND TECHNICAL SECONDARY	70	0.0134788
						TUR0228	TUR - stratum 28: TRA BASIC EDUCATION	9	0.00173299
						TUR0229	TUR - stratum 29: TRA GENERAL SECONDARY	116	0.0223363
						TUR0230	TUR - stratum 30: TRA VOCATIONAL AND TECHNICAL SECONDARY	74	0.014249
						TUR0231	TUR - stratum 31: TRB BASIC EDUCATION	3	0.000577663
						TUR0232	TUR - stratum 32: TRB GENERAL SECONDARY	178	0.0342747
						TUR0233	TUR - stratum 33: TRB VOCATIONAL AND TECHNICAL SECONDARY	95	0.0182927
						TUR0234	TUR - stratum 34: TRC BASIC EDUCATION	54	0.0103979
						TUR0235	TUR - stratum 35: TRC GENERAL SECONDARY	374	0.0720153
						TUR0236	TUR - stratum 36: TRC VOCATIONAL AND TECHNICAL SECONDARY	259	0.0498716
						URY0001	URY - stratum 01: Pub. Gen. Sec \ Lower secondary	926	0.178305
						URY0002	URY - stratum 02: Pub. Gen. Sec \ Mixed	1803	0.347175
						URY0003	URY - stratum 03: Pub. Gen. Sec \Upper Secondary	1075	0.206996
						URY0004	URY - stratum 04: Pri. Gen. Sec \ Lower secondary	16	0.00308087
						URY0005	URY - stratum 05: Pri. Gen. Sec \ Mixed	1011	0.194672
						URY0006	URY - stratum 06: Pri. Gen. Sec \Upper Secondary	49	0.00943516
						URY0007	URY - stratum 07: Pub. Tech. Sec \ Lower secondary	114	0.0219512
						URY0008	URY - stratum 08: Pub. Tech. Sec \ Mixed	925	0.178113
						URY0009	URY - stratum 09: Pub. Tech. Sec \Upper Secondary	132	0.0254172
						URY0010	URY - stratum 10: Rur. w. lower sec. degree \ Lower secondary	11	0.0021181
						USA9797	Undisclosed STRATUM - United States	5712	1.09987
						VNM0101	VNM - stratum 01: Northern Vietnam,>50% public funding,Urban	806	0.155199
						VNM0102	VNM - stratum 02: Northern Vietnam,>50% public funding,Rural	764	0.147111
						VNM0103	VNM - stratum 03: Northern Vietnam,>50% public funding,Remote area	148	0.028498
						VNM0104	VNM - stratum 04: Northern Vietnam,<50% public funding,Urban	137	0.0263799
						VNM0105	VNM - stratum 05: Northern Vietnam,<50% public funding,Rural	103	0.0198331
						VNM0207	VNM - stratum 07: Central Vietnam,>50% public funding,Urban	790	0.152118
						VNM0208	VNM - stratum 08: Central Vietnam,>50% public funding,Rural	884	0.170218
						VNM0209	VNM - stratum 09: Central Vietnam,>50% public funding,Remote area	198	0.0381258
						VNM0210	VNM - stratum 10: Central Vietnam,<50% public funding,Urban	67	0.0129011
						VNM0211	VNM - stratum 11: Central Vietnam,<50% public funding,Rural	67	0.0129011
						VNM0313	VNM - stratum 13: Southern Vietnam,>50% public funding,Urban	989	0.190436
						VNM0314	VNM - stratum 14: Southern Vietnam,>50% public funding,Rural	679	0.130744
						VNM0315	VNM - stratum 15: Southern Vietnam,>50% public funding,Remote area	64	0.0123235
						VNM0316	VNM - stratum 16: Southern Vietnam,<50% public funding,Urban	62	0.0119384
						VNM0317	VNM - stratum 17: Southern Vietnam,<50% public funding,Rural	68	0.0130937
SUBNATIO	Adjudicated sub-region code 7-digit code (3-digit country code + region ID + stratum ID)	CHAR	$7.	9
						0080000	Albania	5215	1.00417
						0120000	Algeria	5519	1.06271
						0320100	Argentina - Ciudad Autónoma de Buenos	1657	0.319062
						0360000	Australia	14530	2.79781
						0400000	Austria	7007	1.34923
						0560000	Belgium - Rest of the country	3976	0.765596
						0560100	Belgium - Flemish community	5675	1.09275
						0760000	Brazil	23141	4.4559
						1000000	Bulgaria	5928	1.14146
						1240000	Canada	20058	3.86225
						1520000	Chile	7053	1.35809
						1580000	Chinese Taipei	7708	1.48421
						1700000	Colombia	11795	2.27118
						1880000	Costa Rica	6866	1.32208
						1910000	Croatia	5809	1.11855
						2030000	Czech Republic	6894	1.32747
						2080000	Denmark	7161	1.37888
						2140000	Dominican Republic	4740	0.912707
						2330000	Estonia	5587	1.0758
						2460000	Finland	5882	1.1326
						2500000	France	6108	1.17612
						2680000	Georgia	5316	1.02362
						2760000	Germany	6504	1.25237
						3000000	Greece	5532	1.06521
						3440000	Hong Kong	5359	1.0319
						3480000	Hungary	5658	1.08947
						3520000	Iceland	3371	0.649101
						3600000	Indonesia	6513	1.25411
						3720000	Ireland	5741	1.10545
						3760000	Israel	6598	1.27047
						3800000	Italy	11583	2.23036
						3920000	Japan	6647	1.27991
						4000000	Jordan	7267	1.39929
						4100000	Korea	5581	1.07465
						4110000	Kosovo	4826	0.929267
						4220000	Lebanon	4546	0.875352
						4280000	Latvia	4869	0.937547
						4400000	Lithuania	6525	1.25642
						4420000	Luxembourg	5299	1.02035
						4460000	Macao	4476	0.861873
						4700000	Malta	3634	0.699742
						4840000	Mexico	7568	1.45725
						4980000	Moldova	5325	1.02535
						4990000	Montenegro	5665	1.09082
						5280000	Netherlands	5385	1.0369
						5540000	New Zealand	4520	0.870345
						5780000	Norway	5456	1.05058
						6040000	Peru	6971	1.3423
						6160000	Poland	4478	0.862258
						6200000	Portugal	7325	1.41046
						6300000	Puerto Rico (USA)	1398	0.269191
						6340000	Qatar	12083	2.32663
						6420000	Romania	4876	0.938895
						6430000	Russian Federation	6036	1.16226
						7020000	Singapore	6115	1.17747
						7030000	Slovak Republic	6350	1.22272
						7040000	Vietnam	5826	1.12182
						7050000	Slovenia	6406	1.2335
						7240000	Spain - Rest of the country	6736	1.29705
						7240100	Spain - Andalusia	1813	0.349101
						7240200	Spain - Aragon	1798	0.346213
						7240300	Spain - Asturias	1790	0.344672
						7240400	Spain - Balearic Islands	1797	0.34602
						7240500	Spain - Canary Islands	1842	0.354685
						7240600	Spain - Cantabria	1924	0.370474
						7240700	Spain - Castile and Leon	1858	0.357766
						7240800	Spain - Castile-La Mancha	1889	0.363735
						7240900	Spain - Catalonia	1769	0.340629
						7241000	Spain - Extremadura	1809	0.348331
						7241100	Spain - Galicia	1865	0.359114
						7241200	Spain - La Rioja	1461	0.281322
						7241300	Spain - Madrid	1808	0.348138
						7241400	Spain - Murcia	1796	0.345828
						7241500	Spain - Navarre	1874	0.360847
						7241600	Spain - Basque Country	3612	0.695506
						7241700	Spain - Comunidad Valenciana	1625	0.312901
						7520000	Sweden	5458	1.05096
						7560000	Switzerland	5860	1.12837
						7640000	Thailand	8249	1.58838
						7800000	Trinidad and Tobago	4692	0.903465
						7840000	United Arab Emirates - Rest of the country	4270	0.822207
						7840100	United Arab Emirates - Abu Dhabi	3610	0.695121
						7840200	United Arab Emirates - Dubai	6287	1.21059
						7880000	Tunisia	5375	1.03498
						7920000	Turkey	5895	1.13511
						8070000	FYROM	5324	1.02516
						8260000	United Kingdom - Rest of the country	11046	2.12695
						8262000	United Kingdom - Scotland	3111	0.599036
						8400000	United States - Rest of the country	5712	1.09987
						8400300	United States - Massachusetts	1652	0.3181
						8400400	United States - North Carolina	1887	0.36335
						8580000	Uruguay	6062	1.16726
						9700000	B-S-J-G (China)	9841	1.89493
OECD	OECD country	NUM	1.0	10	0 - 2
						0	No	233447	44.9512
						1	Yes	248620	47.8729
						2	Not Applicable	37267	7.17592
ADMINMODE	Mode of Respondent	NUM	1.0	11	1 - 2
						1	Paper	71934	13.8512
						2	Computer	447400	86.1488
Option_CPS	Collaborative Problem Solving Option	NUM	1.0	12	0 - 1
						0	No	104836	20.1866
						1	Yes	414498	79.8134
Option_FL	Financial Literacy Option	NUM	1.0	13	0 - 1
						0	No	343391	66.1214
						1	Yes	175943	33.8786
Option_ICTQ	ICT Literacy Questionnaire Option	NUM	1.0	14	0 - 1
						0	No	152995	29.4598
						1	Yes	366339	70.5402
Option_ECQ	Educational Career Questionnaire Option	NUM	1.0	15	0 - 1
						0	No	328866	63.3246
						1	Yes	190468	36.6754
Option_PQ	Parent Questionnaire Option	NUM	1.0	16	0 - 1
						0	No	375410	72.2868
						1	Yes	143924	27.7132
Option_TQ	Teacher Questionnaire Option	NUM	1.0	17	0 - 1
						0	No	323349	62.2622
						1	Yes	195985	37.7378
Option_UH	Une Heure Option	NUM	1.0	18	0 - 1
						0	No	441977	85.1046
						1	Yes	77357	14.8954
Option_Read	Reading Option	CHAR	$1.	19
						A	Standard Cluster	351114	67.6085
						B	Easier Cluster	168220	32.3915
Option_Math	Math Option	CHAR	$1.	20
						A	Standard Cluster	368412	70.9393
						B	Easier Cluster	150922	29.0607
LANGTEST_QQQ	Language of Questionnaire	NUM	3.0	21	113 - 622
						113	Indonesian	6513	1.25411
						118	Romanian	8709	1.67696
						121	Estonian	4296	0.827213
						130	Georgian	4935	0.950256
						140	Albanian	11375	2.19031
						141	Bokmål	4904	0.944286
						148	German	21946	4.2258
						156	Spanish	84797	16.328
						160	Catalan	4319	0.831642
						170	Slovak	5887	1.13357
						200	Italian	10766	2.07304
						232	Portuguese	29348	5.65108
						244	Czech	6840	1.31707
						264	Danish	7070	1.36136
						266	Croatian	5744	1.10603
						273	Polish	5053	0.972977
						286	Japanese	6640	1.27856
						301	Korean	5557	1.07002
						313	English	90996	17.5217
						316	Chinese	26354	5.07458
						322	Dutch	10984	2.11502
						325	Latvian	3551	0.68376
						329	Vietnamese	5826	1.12182
						344	Turkish	5956	1.14685
						351	Bulgarian	5866	1.12952
						369	Azerbaijani	202	0.038896
						375	Lithuanian	5082	0.978561
						379	Welsh	276	0.053145
						404	Faroese	1	0.000192554
						420	Finnish	5491	1.05732
						422	Hebrew	4893	0.942168
						434	Irish	60	0.0115533
						442	Slovenian	6455	1.24294
						449	Greek	5513	1.06155
						451	Basque	1322	0.254557
						467	Icelandic	3323	0.639858
						474	Galician	1581	0.304428
						492	Macedonian	3886	0.748266
						493	French	19400	3.73555
						494	Swedish	5684	1.09448
						495	Russian	10280	1.97946
						496	Hungarian	6424	1.23697
						500	Arabic	34283	6.60134
						513	Nynorsk	428	0.0824132
						555	Thai	8114	1.56239
						608	Valencian	441	0.0849165
						622	Serb (Yekavian)	5594	1.07715
						SYSTEM MISSING	Missing	6369	1.22638
LANGTEST_COG	Language of Assessment	NUM	3.0	22	113 - 622
						113	Indonesian	6513	1.25411
						118	Romanian	8720	1.67907
						121	Estonian	4338	0.835301
						130	Georgian	4954	0.953914
						140	Albanian	11379	2.19108
						141	Bokmål	5007	0.964119
						148	German	22649	4.36116
						156	Spanish	85492	16.4619
						160	Catalan	4335	0.834723
						170	Slovak	5948	1.14531
						200	Italian	10936	2.10577
						232	Portuguese	30512	5.87522
						244	Czech	6894	1.32747
						264	Danish	7161	1.37888
						266	Croatian	5809	1.11855
						273	Polish	5102	0.982412
						286	Japanese	6647	1.27991
						301	Korean	5581	1.07465
						313	English	92151	17.7441
						316	Chinese	26438	5.09075
						322	Dutch	11060	2.12965
						325	Latvian	3584	0.690115
						329	Vietnamese	5826	1.12182
						344	Turkish	5986	1.15263
						351	Bulgarian	5928	1.14146
						369	Azerbaijani	205	0.0394736
						375	Lithuanian	5153	0.992232
						379	Welsh	339	0.0652759
						420	Finnish	5534	1.0656
						422	Hebrew	4915	0.946404
						434	Irish	103	0.0198331
						442	Slovenian	6494	1.25045
						449	Greek	5532	1.06521
						451	Basque	1326	0.255327
						467	Icelandic	3371	0.649101
						474	Galician	1584	0.305006
						492	Macedonian	3895	0.749999
						493	French	19759	3.80468
						494	Swedish	5735	1.1043
						495	Russian	10542	2.02991
						496	Hungarian	6474	1.2466
						500	Arabic	34621	6.66642
						513	Nynorsk	449	0.0864569
						555	Thai	8249	1.58838
						608	Valencian	439	0.0845313
						622	Serb (Yekavian)	5665	1.09082
LANGTEST_PAQ	Language of Questionnaire\Assessment (PAQ)	NUM	3.0	23	130 - 608
						130	Georgian	4836	0.931193
						148	German	5865	1.12933
						156	Spanish	26038	5.01373
						160	Catalan	1188	0.228755
						200	Italian	8135	1.56643
						232	Portuguese	6925	1.33344
						266	Croatian	5413	1.0423
						301	Korean	5576	1.07368
						313	English	8612	1.65828
						316	Chinese	8764	1.68755
						322	Dutch	4738	0.912322
						369	Azerbaijani	193	0.037163
						409	Maltese	2165	0.41688
						434	Irish	1	0.000192554
						442	Slovenian	62	0.0119384
						451	Basque	64	0.0123235
						474	Galician	174	0.0335044
						493	French	7034	1.35443
						495	Russian	150	0.0288831
						608	Valencian	250	0.0481386
						SYSTEM MISSING	Missing	423151	81.4795
CBASCI	Science Cluster Combination Random Number (S)	NUM	1.0	24	1 - 7
						1	Science Random Number 1	74261	14.2993
						2	Science Random Number 2	74231	14.2935
						3	Science Random Number 3	74237	14.2947
						4	Science Random Number 4	73908	14.2313
						5	UH Form	2090	0.402439
						6	Science Random Number 5	74280	14.3029
						7	Science Random Number 6	74393	14.3247
						SYSTEM MISSING	Missing	71934	13.8512
BOOKID	Form Identifier	NUM	3.0	25	1 - 99
						1	Form 1 (PBA)	2635	0.507381
						2	Form 2 (PBA)	2614	0.503337
						3	Form 3 (PBA)	2643	0.508921
						4	Form 4 (PBA)	2609	0.502374
						5	Form 5 (PBA)	2612	0.502952
						6	Form 6 (PBA)	2634	0.507188
						7	Form 7 (PBA)	2614	0.503337
						8	Form 8 (PBA)	2669	0.513927
						9	Form 9 (PBA)	2663	0.512772
						10	Form 10 (PBA)	2668	0.513735
						11	Form 11 (PBA)	2664	0.512965
						12	Form 12 (PBA)	2667	0.513542
						13	Form 13 (PBA)	2635	0.507381
						14	Form 14 (PBA)	2644	0.509114
						15	Form 15 (PBA)	2589	0.498523
						16	Form 16 (PBA)	2605	0.501604
						17	Form 17 (PBA)	2636	0.507573
						18	Form 18 (PBA)	2661	0.512387
						19	Form 19 (PBA)	2657	0.511617
						20	Form 20 (PBA)	2644	0.509114
						21	Form 21 (PBA)	2620	0.504492
						22	Form 22 (PBA)	2651	0.510461
						23	Form 23 (PBA)	2641	0.508536
						24	Form 24 (PBA)	2625	0.505455
						25	Form 25 (PBA)	1432	0.275738
						26	Form 26 (PBA)	1414	0.272272
						27	Form 27 (PBA)	1456	0.280359
						28	Form 28 (PBA)	1417	0.272849
						29	Form 29 (PBA)	1463	0.281707
						30	Form 30 (PBA)	1452	0.279589
						31	Form 31 (CBA)	12725	2.45025
						32	Form 32 (CBA)	12608	2.42772
						33	Form 33 (CBA)	12542	2.41502
						34	Form 34 (CBA)	12571	2.4206
						35	Form 35 (CBA)	12671	2.43986
						36	Form 36 (CBA)	12627	2.43138
						37	Form 37 (CBA)	12591	2.42445
						38	Form 38 (CBA)	12638	2.4335
						39	Form 39 (CBA)	12615	2.42907
						40	Form 40 (CBA)	12566	2.41964
						41	Form 41 (CBA)	12558	2.4181
						42	Form 42 (CBA)	12573	2.42099
						43	Form 43 (CBA)	12609	2.42792
						44	Form 44 (CBA)	12510	2.40885
						45	Form 45 (CBA)	12704	2.44621
						46	Form 46 (CBA)	12566	2.41964
						47	Form 47 (CBA)	12693	2.44409
						48	Form 48 (CBA)	12553	2.41713
						49	Form 49 (CBA)	12693	2.44409
						50	Form 50 (CBA)	12556	2.41771
						51	Form 51 (CBA)	12675	2.44063
						52	Form 52 (CBA)	12603	2.42676
						53	Form 53 (CBA)	12639	2.43369
						54	Form 54 (CBA)	12656	2.43697
						55	Form 55 (CBA)	1587	0.305584
						56	Form 56 (CBA)	1536	0.295763
						57	Form 57 (CBA)	1576	0.303466
						58	Form 58 (CBA)	1586	0.305391
						59	Form 59 (CBA)	1580	0.304236
						60	Form 60 (CBA)	1623	0.312516
						61	Form 61 (CBA)	1571	0.302503
						62	Form 62 (CBA)	1575	0.303273
						63	Form 63 (CBA)	1568	0.301925
						64	Form 64 (CBA)	1633	0.314441
						65	Form 65 (CBA)	1663	0.320218
						66	Form 66 (CBA)	1658	0.319255
						67	Form 67 (CBA)	1338	0.257638
						68	Form 68 (CBA)	1334	0.256867
						69	Form 69 (CBA)	1340	0.258023
						70	Form 70 (CBA)	1356	0.261104
						71	Form 71 (CBA)	1361	0.262066
						72	Form 72 (CBA)	1356	0.261104
						73	Form 73 (CBA)	1311	0.252439
						74	Form 74 (CBA)	1326	0.255327
						75	Form 75 (CBA)	1381	0.265918
						76	Form 76 (CBA)	1423	0.274005
						77	Form 77 (CBA)	1446	0.278434
						78	Form 78 (CBA)	1439	0.277086
						79	Form 79 (CBA)	1399	0.269383
						80	Form 80 (CBA)	1411	0.271694
						81	Form 81 (CBA)	1368	0.263414
						82	Form 82 (CBA)	1332	0.256482
						83	Form 83 (CBA)	1367	0.263222
						84	Form 84 (CBA)	1331	0.25629
						85	Form 85 (CBA)	1323	0.254749
						86	Form 86 (CBA)	1348	0.259563
						87	Form 87 (CBA)	1373	0.264377
						88	Form 88 (CBA)	1423	0.274005
						89	Form 89 (CBA)	1423	0.274005
						90	Form 90 (CBA)	1442	0.277663
						91	Form 91 (CBA)	15227	2.93202
						92	Form 92 (CBA)	15125	2.91238
						93	Form 93 (CBA)	15047	2.89736
						94	Form 94 (CBA)	15079	2.90353
						95	Form 95 (CBA)	14977	2.88389
						96	Form 96 (CBA)	15006	2.88947
						99	UH Form (CBA)	2090	0.402439
ST001D01T	Student International Grade (Derived)	NUM	2.0	26	7 - 98
						7	Grade 7	5988	1.15302
						8	Grade 8	24243	4.66809
						9	Grade 9	161389	31.0761
						10	Grade 10	271315	52.2429
						11	Grade 11	48184	9.27804
						12	Grade 12	1722	0.331579
						13	Grade 13	5	0.000962772
						96	Ungraded	1551	0.298652
						98	Invalid	4937	0.950641
ST003D02T	Student (Standardized) Birth - Month	NUM	2.0	27	1 - 12
						1	January	41581	8.0066
						2	February	38060	7.32862
						3	March	42360	8.1566
						4	April	40882	7.87201
						5	May	42423	8.16873
						6	June	42258	8.13696
						7	July	44928	8.65108
						8	August	44540	8.57637
						9	September	45431	8.74793
						10	October	43321	8.34165
						11	November	41181	7.92958
						12	December	41974	8.08227
						98 / .I	Invalid	10395	2.0016
ST003D03T	Student (Standardized) Birth -Year	NUM	4.0	28	1999 - 2000
ST004D01T	Student (Standardized) Gender	NUM	1.0	29	1 - 2
						1	Female	260245	50.1113
						2	Male	259089	49.8887
ST005Q01TA	What is the <highest level of schooling> completed by your mother?	NUM	2.0	30	1 - 5
						1	<ISCED level 3A>	252137	48.5501
						2	<ISCED level 3B, 3C>	92688	17.8475
						3	<ISCED level 2>	89423	17.2188
						4	<ISCED level 1>	35081	6.755
						5	She did not complete <ISCED level 1>	17285	3.3283
						97 / .N	Not Applicable	278	0.0535301
						98 / .I	Invalid	5749	1.10699
						99 / .M	No Response	14795	2.84884
						SYSTEM MISSING	Missing	11898	2.29101
ST006Q01TA	Does your mother have this qualification? <ISCED level 6>	NUM	1.0	31	1 - 2
						1	Yes	36498	7.02785
						2	No	380762	73.3174
						7 / .N	Not Applicable	6	0.00115533
						8 / .I	Invalid	5071	0.976443
						9 / .M	No Response	85040	16.3748
						SYSTEM MISSING	Missing	11957	2.30237
ST006Q02TA	Does your mother have this qualification? <ISCED level 5A>	NUM	1.0	32	1 - 2
						1	Yes	126452	24.3489
						2	No	307886	59.2848
						7 / .N	Not Applicable	26	0.00500641
						8 / .I	Invalid	5107	0.983375
						9 / .M	No Response	68005	13.0947
						SYSTEM MISSING	Missing	11858	2.28331
ST006Q03TA	Does your mother have this qualification? <ISCED level 5B>	NUM	1.0	33	1 - 2
						1	Yes	105975	20.4059
						2	No	302776	58.3008
						7 / .N	Not Applicable	19409	3.73729
						8 / .I	Invalid	5072	0.976635
						9 / .M	No Response	74392	14.3245
						SYSTEM MISSING	Missing	11710	2.25481
ST006Q04TA	Does your mother have this qualification? <ISCED level 4>	NUM	1.0	34	1 - 2
						1	Yes	90809	17.4857
						2	No	234504	45.1548
						7 / .N	Not Applicable	112017	21.5694
						8 / .I	Invalid	5055	0.973362
						9 / .M	No Response	65950	12.699
						SYSTEM MISSING	Missing	10999	2.1179
ST007Q01TA	What is the <highest level of schooling> completed by your father?	NUM	2.0	35	1 - 5
						1	<ISCED level 3A>	231012	44.4824
						2	<ISCED level 3B, 3C>	104282	20.0799
						3	<ISCED level 2>	90006	17.331
						4	<ISCED level 1>	36172	6.96507
						5	He did not complete <ISCED level 1>	16747	3.22471
						97 / .N	Not Applicable	301	0.0579588
						98 / .I	Invalid	5756	1.10834
						99 / .M	No Response	23143	4.45628
						SYSTEM MISSING	Missing	11915	2.29428
ST008Q01TA	Does your father have this qualification? <ISCED level 6>	NUM	1.0	36	1 - 2
						1	Yes	40204	7.74145
						2	No	361053	69.5223
						7 / .N	Not Applicable	6	0.00115533
						8 / .I	Invalid	5065	0.975288
						9 / .M	No Response	101037	19.4551
						SYSTEM MISSING	Missing	11969	2.30468
ST008Q02TA	Does your father have this qualification? <ISCED level 5A>	NUM	1.0	37	1 - 2
						1	Yes	120920	23.2837
						2	No	297536	57.2918
						7 / .N	Not Applicable	17	0.00327342
						8 / .I	Invalid	5097	0.981449
						9 / .M	No Response	83894	16.1542
						SYSTEM MISSING	Missing	11870	2.28562
ST008Q03TA	Does your father have this qualification? <ISCED level 5B>	NUM	1.0	38	1 - 2
						1	Yes	104010	20.0276
						2	No	291643	56.1571
						7 / .N	Not Applicable	19411	3.73767
						8 / .I	Invalid	5072	0.976635
						9 / .M	No Response	87477	16.8441
						SYSTEM MISSING	Missing	11721	2.25693
ST008Q04TA	Does your father have this qualification? <ISCED level 4>	NUM	1.0	39	1 - 2
						1	Yes	97243	18.7246
						2	No	220740	42.5044
						7 / .N	Not Applicable	112026	21.5711
						8 / .I	Invalid	5084	0.978946
						9 / .M	No Response	73231	14.1009
						SYSTEM MISSING	Missing	11010	2.12002
ST011Q01TA	In your home: A desk to study at	NUM	1.0	40	1 - 2
						1	Yes	439620	84.6507
						2	No	58391	11.2434
						7 / .N	Not Applicable	24	0.0046213
						8 / .I	Invalid	82	0.0157895
						9 / .M	No Response	9220	1.77535
						SYSTEM MISSING	Missing	11997	2.31007
ST011Q02TA	In your home: A room of your own	NUM	1.0	41	1 - 2
						1	Yes	404342	77.8578
						2	No	89484	17.2305
						7 / .N	Not Applicable	6605	1.27182
						8 / .I	Invalid	82	0.0157895
						9 / .M	No Response	6856	1.32015
						SYSTEM MISSING	Missing	11965	2.30391
ST011Q03TA	In your home: A quiet place to study	NUM	1.0	42	1 - 2
						1	Yes	436583	84.0659
						2	No	61262	11.7963
						7 / .N	Not Applicable	7	0.00134788
						8 / .I	Invalid	109	0.0209884
						9 / .M	No Response	9376	1.80539
						SYSTEM MISSING	Missing	11997	2.31007
ST011Q04TA	In your home: A computer you can use for school work	NUM	1.0	43	1 - 2
						1	Yes	426698	82.1625
						2	No	71943	13.8529
						7 / .N	Not Applicable	612	0.117843
						8 / .I	Invalid	88	0.0169448
						9 / .M	No Response	7996	1.53966
						SYSTEM MISSING	Missing	11997	2.31007
ST011Q05TA	In your home: Educational software	NUM	1.0	44	1 - 2
						1	Yes	256639	49.4169
						2	No	231854	44.6445
						7 / .N	Not Applicable	616	0.118613
						8 / .I	Invalid	104	0.0200256
						9 / .M	No Response	18124	3.48985
						SYSTEM MISSING	Missing	11997	2.31007
ST011Q06TA	In your home: A link to the Internet	NUM	1.0	45	1 - 2
						1	Yes	446149	85.9079
						2	No	52369	10.0839
						7 / .N	Not Applicable	614	0.118228
						8 / .I	Invalid	106	0.0204108
						9 / .M	No Response	8099	1.5595
						SYSTEM MISSING	Missing	11997	2.31007
ST011Q07TA	In your home: Classic literature (e.g. <Shakespeare>)	NUM	1.0	46	1 - 2
						1	Yes	253776	48.8657
						2	No	237666	45.7636
						7 / .N	Not Applicable	3	0.000577663
						8 / .I	Invalid	95	0.0182927
						9 / .M	No Response	15797	3.04178
						SYSTEM MISSING	Missing	11997	2.31007
ST011Q08TA	In your home: Books of poetry	NUM	1.0	47	1 - 2
						1	Yes	235882	45.4201
						2	No	256131	49.3191
						7 / .N	Not Applicable	8	0.00154043
						8 / .I	Invalid	111	0.0213735
						9 / .M	No Response	15205	2.92779
						SYSTEM MISSING	Missing	11997	2.31007
ST011Q09TA	In your home: Works of art (e.g. paintings)	NUM	1.0	48	1 - 2
						1	Yes	295247	56.8511
						2	No	197340	37.9987
						7 / .N	Not Applicable	5	0.000962772
						8 / .I	Invalid	87	0.0167522
						9 / .M	No Response	14658	2.82246
						SYSTEM MISSING	Missing	11997	2.31007
ST011Q10TA	In your home: Books to help with your school work	NUM	1.0	49	1 - 2
						1	Yes	406696	78.3111
						2	No	89222	17.1801
						7 / .N	Not Applicable	5	0.000962772
						8 / .I	Invalid	109	0.0209884
						9 / .M	No Response	11305	2.17683
						SYSTEM MISSING	Missing	11997	2.31007
ST011Q11TA	In your home: <Technical reference books>	NUM	1.0	50	1 - 2
						1	Yes	285816	55.0351
						2	No	202974	39.0835
						7 / .N	Not Applicable	4	0.000770217
						8 / .I	Invalid	81	0.0155969
						9 / .M	No Response	18462	3.55494
						SYSTEM MISSING	Missing	11997	2.31007
ST011Q12TA	In your home: A dictionary	NUM	1.0	51	1 - 2
						1	Yes	458564	88.2985
						2	No	38615	7.43548
						7 / .N	Not Applicable	17	0.00327342
						8 / .I	Invalid	98	0.0188703
						9 / .M	No Response	10043	1.93382
						SYSTEM MISSING	Missing	11997	2.31007
ST011Q16NA	In your home: Books on art, music, or design	NUM	1.0	52	1 - 2
						1	Yes	274768	52.9078
						2	No	216236	41.6372
						7 / .N	Not Applicable	676	0.130167
						8 / .I	Invalid	80	0.0154043
						9 / .M	No Response	15577	2.99942
						SYSTEM MISSING	Missing	11997	2.31007
ST011D17TA	In your home: <Country-specific wealth item 1>	CHAR	$7.	53
							Missing	25474	4.90513
						0032001	Argentina : dishwasher - Yes	806	0.155199
						0032002	Argentina : dishwasher - No	793	0.152696
						0036001	Australia : Solar panels - Yes	4244	0.8172
						0036002	Australia : Solar panels - No	9369	1.80404
						0040001	Austria : a laptop \ notebook \ a Tablet PC - Yes	5883	1.1328
						0040002	Austria : a laptop \ notebook \ a Tablet PC - No	1034	0.199101
						0056001	Belgium : A home cinema system (LCD or LED screen with home cinema system) - Yes	5697	1.09698
						0056002	Belgium : A home cinema system (LCD or LED screen with home cinema system) - No	3646	0.702053
						0076001	Brazil : blu-ray - Yes	5629	1.08389
						0076002	Brazil : blu-ray - No	14077	2.71059
						0100001	Bulgaria : Smartphone (Smartphone) - Yes	5086	0.979331
						0100002	Bulgaria : Smartphone (Smartphone) - No	544	0.10475
						0124001	Canada : IPOD®\An MP3 player - Yes	18472	3.55686
						0124002	Canada : IPOD®\An MP3 player - No	809	0.155776
						0152001	Chile : A second home (holiday or weekend) - Yes	2429	0.467714
						0152002	Chile : A second home (holiday or weekend) - No	4491	0.864761
						0158001	Chinese Taipei : Piano or violin or other more expensive instruments - Yes	3309	0.637162
						0158002	Chinese Taipei : Piano or violin or other more expensive instruments - No	4335	0.834723
						0170001	Colombia : Digital camera - Yes	6309	1.21483
						0170002	Colombia : Digital camera - No	5073	0.976828
						0188001	Costa Rica : Cable TV service (Sky, Cable Tica, Amnet, etc.) - Yes	5281	1.01688
						0188002	Costa Rica : Cable TV service (Sky, Cable Tica, Amnet, etc.) - No	1355	0.260911
[truncated: 8,311 more rows]

## Sheet: Student - QQ2
NAME	VARLABEL	NEWTYPE	NEWFORMAT	NEWVARNUM	MINMAX	NEWVAL	LABEL	COUNT	PERCENT
CNTRYID	Country Identifier	NUM	3.0	1	8 - 974
						8	Albania	5215	1.00417
						12	Algeria	5519	1.06271
						36	Australia	14530	2.79781
						40	Austria	7007	1.34923
						56	Belgium	9651	1.85834
						76	Brazil	23141	4.4559
						100	Bulgaria	5928	1.14146
						124	Canada	20058	3.86225
						152	Chile	7053	1.35809
						158	Chinese Taipei	7708	1.48421
						170	Colombia	11795	2.27118
						188	Costa Rica	6866	1.32208
						191	Croatia	5809	1.11855
						203	Czech Republic	6894	1.32747
						208	Denmark	7161	1.37888
						214	Dominican Republic	4740	0.912707
						233	Estonia	5587	1.0758
						246	Finland	5882	1.1326
						250	France	6108	1.17612
						268	Georgia	5316	1.02362
						276	Germany	6504	1.25237
						300	Greece	5532	1.06521
						344	Hong Kong	5359	1.0319
						348	Hungary	5658	1.08947
						352	Iceland	3371	0.649101
						360	Indonesia	6513	1.25411
						372	Ireland	5741	1.10545
						376	Israel	6598	1.27047
						380	Italy	11583	2.23036
						392	Japan	6647	1.27991
						400	Jordan	7267	1.39929
						410	Korea	5581	1.07465
						411	Kosovo	4826	0.929267
						422	Lebanon	4546	0.875352
						428	Latvia	4869	0.937547
						440	Lithuania	6525	1.25642
						442	Luxembourg	5299	1.02035
						446	Macao	4476	0.861873
						470	Malta	3634	0.699742
						484	Mexico	7568	1.45725
						498	Moldova	5325	1.02535
						499	Montenegro	5665	1.09082
						528	Netherlands	5385	1.0369
						554	New Zealand	4520	0.870345
						578	Norway	5456	1.05058
						604	Peru	6971	1.3423
						616	Poland	4478	0.862258
						620	Portugal	7325	1.41046
						630	Puerto Rico (USA)	1398	0.269191
						634	Qatar	12083	2.32663
						642	Romania	4876	0.938895
						643	Russian Federation	6036	1.16226
						702	Singapore	6115	1.17747
						703	Slovak Republic	6350	1.22272
						704	Vietnam	5826	1.12182
						705	Slovenia	6406	1.2335
						724	Spain	6736	1.29705
						752	Sweden	5458	1.05096
						756	Switzerland	5860	1.12837
						764	Thailand	8249	1.58838
						780	Trinidad and Tobago	4692	0.903465
						784	United Arab Emirates	14167	2.72792
						788	Tunisia	5375	1.03498
						792	Turkey	5895	1.13511
						807	FYROM	5324	1.02516
						826	United Kingdom	14157	2.72599
						840	United States	5712	1.09987
						858	Uruguay	6062	1.16726
						970	B-S-J-G (China)	9841	1.89493
						971	Spain (Regions)	32330	6.22528
						972	USA (Massachusetts)	1652	0.3181
						973	USA (North Carolina)	1887	0.36335
						974	Argentina (Ciudad Autónoma de Buenos)	1657	0.319062
CNT	Country code 3-character	CHAR	$3.	2
						ALB	Albania	5215	1.00417
						ARE	United Arab Emirates	14167	2.72792
						AUS	Australia	14530	2.79781
						AUT	Austria	7007	1.34923
						BEL	Belgium	9651	1.85834
						BGR	Bulgaria	5928	1.14146
						BRA	Brazil	23141	4.4559
						CAN	Canada	20058	3.86225
						CHE	Switzerland	5860	1.12837
						CHL	Chile	7053	1.35809
						COL	Colombia	11795	2.27118
						CRI	Costa Rica	6866	1.32208
						CZE	Czech Republic	6894	1.32747
						DEU	Germany	6504	1.25237
						DNK	Denmark	7161	1.37888
						DOM	Dominican Republic	4740	0.912707
						DZA	Algeria	5519	1.06271
						ESP	Spain	6736	1.29705
						EST	Estonia	5587	1.0758
						FIN	Finland	5882	1.1326
						FRA	France	6108	1.17612
						GBR	United Kingdom	14157	2.72599
						GEO	Georgia	5316	1.02362
						GRC	Greece	5532	1.06521
						HKG	Hong Kong	5359	1.0319
						HRV	Croatia	5809	1.11855
						HUN	Hungary	5658	1.08947
						IDN	Indonesia	6513	1.25411
						IRL	Ireland	5741	1.10545
						ISL	Iceland	3371	0.649101
						ISR	Israel	6598	1.27047
						ITA	Italy	11583	2.23036
						JOR	Jordan	7267	1.39929
						JPN	Japan	6647	1.27991
						KOR	Korea	5581	1.07465
						KSV	Kosovo	4826	0.929267
						LBN	Lebanon	4546	0.875352
						LTU	Lithuania	6525	1.25642
						LUX	Luxembourg	5299	1.02035
						LVA	Latvia	4869	0.937547
						MAC	Macao	4476	0.861873
						MDA	Moldova	5325	1.02535
						MEX	Mexico	7568	1.45725
						MKD	FYROM	5324	1.02516
						MLT	Malta	3634	0.699742
						MNE	Montenegro	5665	1.09082
						NLD	Netherlands	5385	1.0369
						NOR	Norway	5456	1.05058
						NZL	New Zealand	4520	0.870345
						PER	Peru	6971	1.3423
						POL	Poland	4478	0.862258
						PRT	Portugal	7325	1.41046
						QAR	Argentina (Ciudad Autónoma de Buenos)	1657	0.319062
						QAT	Qatar	12083	2.32663
						QCH	B-S-J-G (China)	9841	1.89493
						QES	Spain (Regions)	32330	6.22528
						QUC	Massachusettes (USA)	1652	0.3181
						QUD	Puerto Rico (USA)	1398	0.269191
						QUE	North Carolina (USA)	1887	0.36335
						ROU	Romania	4876	0.938895
						RUS	Russian Federation	6036	1.16226
						SGP	Singapore	6115	1.17747
						SVK	Slovak Republic	6350	1.22272
						SVN	Slovenia	6406	1.2335
						SWE	Sweden	5458	1.05096
						TAP	Chinese Taipei	7708	1.48421
						THA	Thailand	8249	1.58838
						TTO	Trinidad and Tobago	4692	0.903465
						TUN	Tunisia	5375	1.03498
						TUR	Turkey	5895	1.13511
						URY	Uruguay	6062	1.16726
						USA	United States	5712	1.09987
						VNM	Vietnam	5826	1.12182
CNTSCHID	Intl. School ID	NUM	8.0	3	800001 - 97400238
CNTSTUID	Intl. Student ID	NUM	8.0	4	800001 - 97407472
CYC	PISA Assessment Cycle (2 digits + 2 character Assessment type - MS\FT)	CHAR	$4.	5
NatCen	National Centre 6-digit Code	CHAR	$6.	6
						000800	Albania	5215	1.00417
						001200	Algeria	5519	1.06271
						003200	Argentina	1657	0.319062
						003600	Australia	14530	2.79781
						004000	Austria	7007	1.34923
						005600	Belgium	9651	1.85834
						007600	Brazil	23141	4.4559
						010000	Bulgaria	5928	1.14146
						012400	Canada	20058	3.86225
						015200	Chile	7053	1.35809
						015600	China	9841	1.89493
						015800	Chinese Taipei	7708	1.48421
						017000	Colombia	11795	2.27118
						018800	Costa Rica	6866	1.32208
						019100	Croatia	5809	1.11855
						020300	Czech Republic	6894	1.32747
						020800	Denmark	7161	1.37888
						021400	Dominican Republic	4740	0.912707
						023300	Estonia	5587	1.0758
						024600	Finland	5882	1.1326
						025000	France	6108	1.17612
						026800	Georgia	5316	1.02362
						027600	Germany	6504	1.25237
						030000	Greece	5532	1.06521
						034400	Hong Kong	5359	1.0319
						034800	Hungary	5658	1.08947
						035200	Iceland	3371	0.649101
						036000	Indonesia	6513	1.25411
						037200	Ireland	5741	1.10545
						037600	Israel	6598	1.27047
						038000	Italy	11583	2.23036
						039200	Japan	6647	1.27991
						040000	Jordan	7267	1.39929
						041000	Korea	5581	1.07465
						041100	Kosovo	4826	0.929267
						042200	Lebanon	4546	0.875352
						042800	Latvia	4869	0.937547
						044000	Lithuania	6525	1.25642
						044200	Luxembourg	5299	1.02035
						044600	Macao	4476	0.861873
						047000	Malta	3634	0.699742
						048400	Mexico	7568	1.45725
						049800	Moldova	5325	1.02535
						049900	Montenegro	5665	1.09082
						052800	Netherlands	5385	1.0369
						055400	New Zealand	4520	0.870345
						057800	Norway	5456	1.05058
						060400	Peru	6971	1.3423
						061600	Poland	4478	0.862258
						062000	Portugal	7325	1.41046
						063400	Qatar	12083	2.32663
						064200	Romania	4876	0.938895
						064300	Russian Federation	6036	1.16226
						070200	Singapore	6115	1.17747
						070300	Slovak Republic	6350	1.22272
						070400	Vietnam	5826	1.12182
						070500	Slovenia	6406	1.2335
						072400	Spain	39066	7.52233
						075200	Sweden	5458	1.05096
						075600	Switzerland	5860	1.12837
						076400	Thailand	8249	1.58838
						078000	Trinidad and Tobago	4692	0.903465
						078400	United Arab Emirates	14167	2.72792
						078800	Tunisia	5375	1.03498
						079200	Turkey	5895	1.13511
						080700	FYROM	5324	1.02516
						082700	United Kingdom - excl. Scotland	11046	2.12695
						082800	United Kingdom: Scotland	3111	0.599036
						084000	United States	10649	2.05051
						085800	Uruguay	6062	1.16726
Region	Region	NUM	5.0	7	800 - 97000
						800	Albania	5215	1.00417
						1200	Algeria	5519	1.06271
						3201	Argentina: Ciudad Autónoma de Buenos	1657	0.319062
						3600	Australia	14530	2.79781
						4000	Austria	7007	1.34923
						5601	Belgium: Flemish community	5675	1.09275
						5602	Belgium: French community	3594	0.69204
						5603	Belgium: German-speaking community	382	0.0735557
						7600	Brazil	23141	4.4559
						10000	Bulgaria	5928	1.14146
						12401	Canada: Newfoundland and Labrador	1203	0.231643
						12402	Canada: Prince Edward Island	392	0.0754813
						12403	Canada: Nova Scotia	1439	0.277086
						12404	Canada: New Brunswick	1555	0.299422
						12405	Canada: Quebec	2915	0.561296
						12406	Canada: Ontario	4223	0.813157
						12407	Canada: Manitoba	2317	0.446148
						12408	Canada: Saskatchewan	1928	0.371245
						12409	Canada: Alberta	2133	0.410718
						12410	Canada: British Columbia	1953	0.376059
						15200	Chile	7053	1.35809
						15800	Chinese Taipei	7708	1.48421
						17000	Colombia	4810	0.926186
						17001	Colombia: Bogotá	1787	0.344095
						17002	Colombia: Manizales	1700	0.327342
						17004	Colombia: Medellín	1803	0.347175
						17005	Colombia: Cali	1695	0.32638
						18800	Costa Rica	6866	1.32208
						19100	Croatia	5809	1.11855
						20300	Czech Republic	6894	1.32747
						20800	Denmark	7161	1.37888
						21400	Dominican Republic	4740	0.912707
						23300	Estonia	5587	1.0758
						24600	Finland	5882	1.1326
						25000	France	6108	1.17612
						26800	Georgia	5316	1.02362
						27600	Germany	6504	1.25237
						30000	Greece	5532	1.06521
						34400	Hong Kong	5359	1.0319
						34800	Hungary	5658	1.08947
						35200	Iceland	3371	0.649101
						36000	Indonesia	6513	1.25411
						37200	Ireland	5741	1.10545
						37600	Israel	6598	1.27047
						38000	Italy	4059	0.781578
						38001	Italy: Bolzano	2243	0.431899
						38003	Italy: Campania	1670	0.321566
						38007	Italy: Lombardia	1832	0.352759
						38012	Italy: Trento	1779	0.342554
						39200	Japan	6647	1.27991
						40000	Jordan	7267	1.39929
						41000	Korea	5581	1.07465
						41100	Kosovo	4826	0.929267
						42200	Lebanon	4546	0.875352
						42800	Latvia	4869	0.937547
						44000	Lithuania	6525	1.25642
						44200	Luxembourg	5299	1.02035
						44600	Macao	4476	0.861873
						47000	Malta	3634	0.699742
						48400	Mexico	7568	1.45725
						49800	Moldova	5325	1.02535
						49900	Montenegro	5665	1.09082
						52800	Netherlands	5385	1.0369
						55400	New Zealand	4520	0.870345
						57800	Norway	5456	1.05058
						60400	Peru	6971	1.3423
						61600	Poland	4478	0.862258
						62000	Portugal	5781	1.11316
						62001	Portugal: Região Autónoma dos Açores	1544	0.297304
						63000	United States: Puerto Rico	1398	0.269191
						63400	Qatar	12083	2.32663
						64200	Romania	4876	0.938895
						64300	Russian Federation	6036	1.16226
						70200	Singapore	6115	1.17747
						70300	Slovak Republic	6350	1.22272
						70400	Vietnam	5826	1.12182
						70500	Slovenia	6406	1.2335
						72400	Spain	6736	1.29705
						72401	Spain: Andalusia	1813	0.349101
						72402	Spain: Aragon	1798	0.346213
						72403	Spain: Asturias	1790	0.344672
						72404	Spain: Balearic Islands	1797	0.34602
						72405	Spain: Canary Islands	1842	0.354685
						72406	Spain: Cantabria	1924	0.370474
						72407	Spain: Castile and Leon	1858	0.357766
						72408	Spain: Castile-La Mancha	1889	0.363735
						72409	Spain: Catalonia	1769	0.340629
						72410	Spain: Extremadura	1809	0.348331
						72411	Spain: Galicia	1865	0.359114
						72412	Spain: La Rioja	1461	0.281322
						72413	Spain: Madrid	1808	0.348138
						72414	Spain: Murcia	1796	0.345828
						72415	Spain: Navarre	1874	0.360847
						72416	Spain: Basque Country	3612	0.695506
						72417	Spain: Comunidad Valenciana	1625	0.312901
						75200	Sweden	5458	1.05096
						75600	Switzerland	5860	1.12837
						76400	Thailand	8249	1.58838
						78000	Trinidad and Tobago	4692	0.903465
						78401	United Arab Emirates: Abu Dhabi	3610	0.695121
						78402	United Arab Emirates: Dubai	6287	1.21059
						78403	United Arab Emirates: Sharjah	1004	0.193325
						78404	United Arab Emirates: Ajman	949	0.182734
						78405	United Arab Emirates: Umm Al Quwain	397	0.0764441
						78406	United Arab Emirates: Ras Al Khaimah	939	0.180808
						78407	United Arab Emirates: Fujairah	981	0.188896
						78800	Tunisia	5375	1.03498
						79200	Turkey	5895	1.13511
						80700	FYROM	5324	1.02516
						82611	United Kingdom: England	5194	1.00013
						82612	United Kingdom: Northern Ireland	2401	0.462323
						82613	United Kingdom: Wales	3451	0.664505
						82620	United Kingdom: Scotland	3111	0.599036
						84000	United States	5712	1.09987
						84003	United States: Massachusetts	1652	0.3181
						84004	United States: North Carolina	1887	0.36335
						85800	Uruguay	6062	1.16726
						97000	B-S-J-G (China)	9841	1.89493
STRATUM	Stratum ID 7-character (cnt + region ID + original stratum ID)	CHAR	$7.	8
						ALB0001	ALB - stratum 01: Urban \ North \ Public	700	0.134788
						ALB0002	ALB - stratum 02: Urban \ North \ Private	74	0.014249
						ALB0003	ALB - stratum 03: Urban \ Center \ Public	1917	0.369127
						ALB0004	ALB - stratum 04: Urban \ Center \ Private	236	0.0454428
						ALB0005	ALB - stratum 05: Urban \ South \ Public	630	0.121309
						ALB0006	ALB - stratum 06: Urban \ South \ Private	67	0.0129011
						ALB0007	ALB - stratum 07: Rural \ North \ Public	475	0.0914633
						ALB0008	ALB - stratum 08: Rural \ North \ Private	15	0.00288831
						ALB0009	ALB - stratum 09: Rural \ Center \ Public	733	0.141142
						ALB0010	ALB - stratum 10: Rural \ Center \ Private	33	0.00635429
						ALB0011	ALB - stratum 11: Rural \ South \ Public	286	0.0550705
						ALB0012	ALB - stratum 12: Rural \ South \ Private	49	0.00943516
						ARE0101	ARE - stratum 01: Abu Dhabi \ MoE \ Public	1646	0.316944
						ARE0102	ARE - stratum 02: Abu Dhabi \ MoE \ Private	617	0.118806
						ARE0104	ARE - stratum 04: Abu Dhabi \ US \ Private	404	0.0777919
						ARE0106	ARE - stratum 06: Abu Dhabi \ UK \ Private	268	0.0516046
						ARE0108	ARE - stratum 08: Abu Dhabi \ Indian \ Private	285	0.054878
						ARE0109	ARE - stratum 09: Abu Dhabi \ Other \ Public	182	0.0350449
						ARE0110	ARE - stratum 10: Abu Dhabi \ Other \ Private	208	0.0400513
						ARE0211	ARE - stratum 11: Dubai \ MoE \ Public	1025	0.197368
						ARE0212	ARE - stratum 12: Dubai \ MoE \ Private	475	0.0914633
						ARE0214	ARE - stratum 14: Dubai \ US \ Private	1531	0.294801
						ARE0216	ARE - stratum 16: Dubai \ UK \ Private	1685	0.324454
						ARE0218	ARE - stratum 18: Dubai \ Indian \ Private	952	0.183312
						ARE0219	ARE - stratum 19: Dubai \ Other \ Public	77	0.0148267
						ARE0220	ARE - stratum 20: Dubai \ Other \ Private	542	0.104364
						ARE0321	ARE - stratum 21: Sharjah \ MoE \ Public	315	0.0606546
						ARE0322	ARE - stratum 22: Sharjah \ MoE \ Private	202	0.038896
						ARE0324	ARE - stratum 24: Sharjah \ US \ Private	66	0.0127086
						ARE0326	ARE - stratum 26: Sharjah \ UK \ Private	108	0.0207959
						ARE0328	ARE - stratum 28: Sharjah \ Indian \ Private	194	0.0373555
						ARE0329	ARE - stratum 29: Sharjah \ Other \ Public	40	0.00770217
						ARE0330	ARE - stratum 30: Sharjah \ Other \ Private	79	0.0152118
						ARE0431	ARE - stratum 31: Ajman \ MoE \ Public	325	0.0625802
						ARE0432	ARE - stratum 32: Ajman \ MoE \ Private	350	0.067394
						ARE0434	ARE - stratum 34: Ajman \ US \ Private	34	0.00654685
						ARE0438	ARE - stratum 38: Ajman \ Indian \ Private	52	0.0100128
						ARE0439	ARE - stratum 39: Ajman \ Other \ Public	159	0.0306161
						ARE0440	ARE - stratum 40: Ajman \ Other \ Private	29	0.00558407
						ARE0541	ARE - stratum 41: Umm Al Quwain \ MoE \ Public	269	0.0517971
						ARE0542	ARE - stratum 42: Umm Al Quwain \ MoE \ Private	43	0.00827984
						ARE0548	ARE - stratum 48: Umm Al Quwain \ Indian \ Private	33	0.00635429
						ARE0549	ARE - stratum 49: Umm Al Quwain \ Other \ Public	52	0.0100128
						ARE0651	ARE - stratum 51: Ras Al Khaimah \ MoE \ Public	645	0.124198
						ARE0652	ARE - stratum 52: Ras Al Khaimah \ MoE \ Private	87	0.0167522
						ARE0654	ARE - stratum 54: Ras Al Khaimah \ US \ Private	16	0.00308087
						ARE0658	ARE - stratum 58: Ras Al Khaimah \ Indian \ Private	59	0.0113607
						ARE0659	ARE - stratum 59: Ras Al Khaimah \ Other \ Public	80	0.0154043
						ARE0660	ARE - stratum 60: Ras Al Khaimah \ Other \ Private	52	0.0100128
						ARE0761	ARE - stratum 61: Fujairah \ MoE \ Public	693	0.13344
						ARE0762	ARE - stratum 62: Fujairah \ MoE \ Private	77	0.0148267
						ARE0766	ARE - stratum 66: Fujairah \ UK \ Private	83	0.015982
						ARE0768	ARE - stratum 68: Fujairah \ Indian \ Private	51	0.00982027
						ARE0769	ARE - stratum 69: Fujairah \ Other \ Public	77	0.0148267
						ARG0101	ARG - stratum 01: 01 (CABA)	1657	0.319062
						AUS0101	AUS - stratum 01: ACT-Catholic, Y10	193	0.037163
						AUS0102	AUS - stratum 02: ACT-Catholic, No Y10	17	0.00327342
						AUS0103	AUS - stratum 03: ACT-Gov, Y10	426	0.0820281
						AUS0104	AUS - stratum 04: ACT-Gov, No Y10	70	0.0134788
						AUS0105	AUS - stratum 05: ACT-Ind, Y10	211	0.040629
						AUS0207	AUS - stratum 07: NSW-Catholic, Y10	830	0.15982
						AUS0208	AUS - stratum 08: NSW-Catholic, No Y10	19	0.00365853
						AUS0209	AUS - stratum 09: NSW-Gov, Y10	1926	0.37086
						AUS0210	AUS - stratum 10: NSW-Gov, No Y10	127	0.0244544
						AUS0211	AUS - stratum 11: NSW-Ind, Y10	456	0.0878048
						AUS0212	AUS - stratum 12: NSW-Ind, No Y10	15	0.00288831
						AUS0313	AUS - stratum 13: VIC-Catholic, Y10	496	0.0955069
						AUS0314	AUS - stratum 14: VIC-Catholic, No Y10	34	0.00654685
						AUS0315	AUS - stratum 15: VIC-Gov, Y10	1223	0.235494
						AUS0316	AUS - stratum 16: VIC-Gov, No Y10	30	0.00577663
						AUS0317	AUS - stratum 17: VIC-Ind, Y10	370	0.0712451
						AUS0318	AUS - stratum 18: VIC-Ind, No Y10	33	0.00635429
						AUS0419	AUS - stratum 19: QLD-Catholic, Y10	531	0.102246
						AUS0420	AUS - stratum 20: QLD-Catholic, No Y10	48	0.00924261
						AUS0421	AUS - stratum 21: QLD-Gov, Y10	1889	0.363735
						AUS0422	AUS - stratum 22: QLD-Gov, No Y10	16	0.00308087
						AUS0423	AUS - stratum 23: QLD-Ind, Y10	421	0.0810654
						AUS0424	AUS - stratum 24: QLD-Ind, No Y10	35	0.0067394
						AUS0525	AUS - stratum 25: SA-Catholic, Y10	373	0.0718228
						AUS0526	AUS - stratum 26: SA-Catholic, NO Y10	18	0.00346598
						AUS0527	AUS - stratum 27: SA-Gov, Y10	917	0.176572
						AUS0528	AUS - stratum 28: SA-Gov, No Y10	5	0.000962772
						AUS0529	AUS - stratum 29: SA-Ind, Y10	364	0.0700898
						AUS0530	AUS - stratum 30: SA-Ind, No Y10	3	0.000577663
						AUS0631	AUS - stratum 31: WA-Catholic, Y10	355	0.0683568
						AUS0633	AUS - stratum 33: WA-Gov, Y10	1104	0.21258
						AUS0635	AUS - stratum 35: WA-Ind, Y10	410	0.0789473
						AUS0737	AUS - stratum 37: TAS-Catholic, Y10	248	0.0477535
						AUS0739	AUS - stratum 39: TAS-Gov, Y10	644	0.124005
						AUS0740	AUS - stratum 40: TAS-Gov, No Y10	10	0.00192554
						AUS0741	AUS - stratum 41: TAS-Ind, Y10	133	0.0256097
						AUS0843	AUS - stratum 43: NT-Catholic, Y10	115	0.0221437
						AUS0845	AUS - stratum 45: NT-Gov, Y10	268	0.0516046
						AUS0846	AUS - stratum 46: NT-Gov, No Y10	7	0.00134788
						AUS0847	AUS - stratum 47: NT-Ind, Y10	140	0.0269576
						AUT9797	Undisclosed STRATUM - Austria	7007	1.34923
						BEL001	BEL - stratum 1: Flanders\Gen Ed only	1595	0.307124
						BEL002	BEL - stratum 2: Flanders\Gen Ed and other type	1621	0.312131
						BEL003	BEL - stratum 3: Flanders\Tech of voc	2333	0.449229
						BEL004	BEL - stratum 4: Flanders\Special Ed	115	0.0221437
						BEL005	BEL = stratum 5: Flanders\Part-time Vocational Ed	11	0.0021181
						BEL0222	BEL - stratum 22: 22: French com\Regular\ISCED2	31	0.00596918
						BEL0223	BEL - stratum 23: 23: French com\Regular\ISCED3\Academic only	196	0.0377406
						BEL0224	BEL - stratum 24: 24: French com\Regular\ISCED3\Mixed	267	0.051412
						BEL0225	BEL - stratum 25: 25: French com\Regular\ISCED3\Vocational only	78	0.0150192
						BEL0226	BEL - stratum 26: 26: French com\Regular\ Mixed ISCED\Academic only	1095	0.210847
						BEL0227	BEL - stratum 27: 27: French com\Regular\ Mixed ISCED\Mixed	1605	0.30905
						BEL0228	BEL - stratum 28: 28: French com\Regular\ Mixed ISCED\Vocational only	209	0.0402439
						BEL0229	BEL - stratum 29: 29: French com\Special Ed	54	0.0103979
						BEL0230	BEL - stratum 30: 30: French com\Part-time Vocational Ed	59	0.0113607
						BEL0331	BEL - stratum 31: 31: German com\Regular	376	0.0724004
						BEL0332	BEL - stratum 32: 32: German com\Special Ed	6	0.00115533
						BGR0001	BGR - stratum 01: Region 01	352	0.0677791
						BGR0002	BGR - stratum 02: Region 02	1025	0.197368
						BGR0003	BGR - stratum 03: Region 03	629	0.121117
						BGR0004	BGR - stratum 04: Region 04	742	0.142875
						BGR0005	BGR - stratum 05: Region 05	562	0.108216
						BGR0006	BGR - stratum 06: Region 06	454	0.0874197
						BGR0007	BGR - stratum 07: Region 07	346	0.0666238
						BGR0008	BGR - stratum 08: Region 08	452	0.0870345
						BGR0009	BGR - stratum 09: Region 09	599	0.11534
						BGR0010	BGR - stratum 10: Region 10	385	0.0741334
						BGR0011	BGR - stratum 11: Region 11	382	0.0735557
						BRA0101	BRA - stratum 01: 1 ACRE\MODAL GRADE	825	0.158857
						BRA0102	BRA - stratum 02: 2 ACRE\NO MODAL GRADE	89	0.0171373
						BRA0203	BRA - stratum 03: 3 ALAGOAS\MODAL GRADE	583	0.112259
						BRA0204	BRA - stratum 04: 4 ALAGOAS\NO MODAL GRADE	173	0.0333119
						BRA0305	BRA - stratum 05: 5 AMAPÁ\MODAL GRADE	450	0.0866494
						BRA0306	BRA - stratum 06: 6 AMAPÁ\NO MODAL GRADE	32	0.00616174
						BRA0407	BRA - stratum 07: 7 AMAZONAS\MODAL GRADE	737	0.141913
						BRA0408	BRA - stratum 08: 8 AMAZONAS\NO MODAL GRADE	79	0.0152118
						BRA0509	BRA - stratum 09: 9 BAHIA\MODAL GRADE	692	0.133248
						BRA0510	BRA - stratum 10: 10 BAHIA\NO MODAL GRADE	326	0.0627727
						BRA0611	BRA - stratum 11: 11 CEARÁ\MODAL GRADE	790	0.152118
						BRA0612	BRA - stratum 12: 12 CEARÁ\NO MODAL GRADE	144	0.0277278
						BRA0713	BRA - stratum 13: 13 DISTRITO FEDERAL\MODAL GRADE	764	0.147111
						BRA0714	BRA - stratum 14: 14 DISTRITO FEDERAL\NO MODAL GRADE	143	0.0275353
						BRA0815	BRA - stratum 15: 15 ESPÍRITO SANTO\MODAL GRADE	806	0.155199
						BRA0816	BRA - stratum 16: 16 ESPÍRITO SANTO\NO MODAL GRADE	105	0.0202182
						BRA0917	BRA - stratum 17: 17 GOIÁS\MODAL GRADE	807	0.155391
						BRA0918	BRA - stratum 18: 18 GOIÁS\NO MODAL GRADE	32	0.00616174
						BRA1019	BRA - stratum 19: 19 MARANHÃO\MODAL GRADE	535	0.103017
						BRA1020	BRA - stratum 20: 20 MARANHÃO\NO MODAL GRADE	235	0.0452503
						BRA1121	BRA - stratum 21: 21 MATO GROSSO\MODAL GRADE	725	0.139602
						BRA1122	BRA - stratum 22: 22 MATO GROSSO\NO MODAL GRADE	29	0.00558407
						BRA1223	BRA - stratum 23: 23 MATO GROSSO DO SUL\MODAL GRADE	748	0.144031
						BRA1224	BRA - stratum 24: 24 MATO GROSSO DO SUL\NO MODAL GRADE	81	0.0155969
						BRA1325	BRA - stratum 25: 25 MINAS GERAIS\MODAL GRADE	1025	0.197368
						BRA1326	BRA - stratum 26: 26 MINAS GERAIS\NO MODAL GRADE	76	0.0146341
						BRA1427	BRA - stratum 27: 27 PARÁ\MODAL GRADE	567	0.109178
						BRA1428	BRA - stratum 28: 28 PARÁ\NO MODAL GRADE	185	0.0356225
						BRA1529	BRA - stratum 29: 29 PARAÍBA\MODAL GRADE	577	0.111104
						BRA1530	BRA - stratum 30: 30 PARAÍBA\NO MODAL GRADE	172	0.0331193
						BRA1631	BRA - stratum 31: 31 PARANÁ\MODAL GRADE	517	0.0995506
						BRA1733	BRA - stratum 33: 33 PERNAMBUCO\MODAL GRADE	726	0.139794
						BRA1734	BRA - stratum 34: 34 PERNAMBUCO\NO MODAL GRADE	114	0.0219512
						BRA1835	BRA - stratum 35: 35 PIAUÍ\MODAL GRADE	599	0.11534
						BRA1836	BRA - stratum 36: 36 PIAUÍ\NO MODAL GRADE	114	0.0219512
						BRA1937	BRA - stratum 37: 37 RIO DE JANEIRO\MODAL GRADE	642	0.12362
						BRA1938	BRA - stratum 38: 38 RIO DE JANEIRO\NO MODAL GRADE	116	0.0223363
						BRA2039	BRA - stratum 39: 39 RIO GRANDE DO NORTE\MODAL GRADE	696	0.134018
						BRA2040	BRA - stratum 40: 40 RIO GRANDE DO NORTE\NO MODAL GRADE	152	0.0292683
						BRA2141	BRA - stratum 41: 41 RIO GRANDE DO SUL\MODAL GRADE	802	0.154429
						BRA2142	BRA - stratum 42: 42 RIO GRANDE DO SUL\NO MODAL GRADE	98	0.0188703
						BRA2243	BRA - stratum 43: 43 RONDÔNIA\MODAL GRADE	743	0.143068
						BRA2244	BRA - stratum 44: 44 RONDÔNIA\NO MODAL GRADE	38	0.00731706
						BRA2345	BRA - stratum 45: 45 RORAIMA\MODAL GRADE	750	0.144416
						BRA2346	BRA - stratum 46: 46 RORAIMA\NO MODAL GRADE	51	0.00982027
						BRA2447	BRA - stratum 47: 47 SANTA CATARINA\MODAL GRADE	814	0.156739
						BRA2448	BRA - stratum 48: 48 SANTA CATARINA\NO MODAL GRADE	56	0.010783
						BRA2549	BRA - stratum 49: 49 SÃO PAULO\MODAL GRADE	1951	0.375673
						BRA2550	BRA - stratum 50: 50 SÃO PAULO\NO MODAL GRADE	86	0.0165597
						BRA2651	BRA - stratum 51: 51 SERGIPE\MODAL GRADE	481	0.0926186
						BRA2652	BRA - stratum 52: 52 SERGIPE\NO MODAL GRADE	226	0.0435173
						BRA2753	BRA - stratum 53: 53 TOCANTINS\MODAL GRADE	774	0.149037
						BRA2754	BRA - stratum 54: 54 TOCANTINS\NO MODAL GRADE	63	0.0121309
						CAN0101	CAN - stratum 01: prov 10 Fr.& Eng. 0,1,2	3	0.000577663
						CAN0102	CAN - stratum 02: prov 10 Fr.& Eng. 3 to 20	75	0.0144416
						CAN0103	CAN - stratum 03: prov 10 Fr.& Eng. 21 to 41	236	0.0454428
						CAN0104	CAN - stratum 04: prov 10 Fr.& Eng. 42 to …	889	0.171181
						CAN0211	CAN - stratum 11: prov 11 Fr.& Eng. 0,1,2	2	0.000385109
						CAN0212	CAN - stratum 12: prov 11 Fr.& Eng. 3 to 20	82	0.0157895
						CAN0213	CAN - stratum 13: prov 11 Fr.& Eng. 21 to …	308	0.0593067
						CAN0321	CAN - stratum 21: prov 12 Eng. 0 to 20	12	0.00231065
						CAN0322	CAN - stratum 22: prov 12 Eng. 21 to 41	154	0.0296534
						CAN0323	CAN - stratum 23: prov 12 Eng. 42 to …	1103	0.212387
						CAN0326	CAN - stratum 26: prov 12 Fr. 3 to 20	30	0.00577663
						CAN0327	CAN - stratum 27: prov 12 Fr. 21 to …	140	0.0269576
						CAN0432	CAN - stratum 32: prov 13 Eng. 3 to 41	28	0.00539152
						CAN0433	CAN - stratum 33: prov 13 Eng. 42 to …	976	0.187933
						CAN0436	CAN - stratum 36: prov 13 Fr. 3 to 41	72	0.0138639
						CAN0437	CAN - stratum 37: prov 13 Fr. 42 to …	479	0.0922335
						CAN0541	CAN - stratum 41: prov 24 Eng. 0 to 20	22	0.00423619
						CAN0542	CAN - stratum 42: prov 24 Eng. 21 to 41	52	0.0100128
						CAN0543	CAN - stratum 43: prov 24 Eng. 42 to …	947	0.182349
						CAN0545	CAN - stratum 45: prov 24 Fr. 0 to 20	11	0.0021181
						CAN0546	CAN - stratum 46: prov 24 Fr. 21 to 41	14	0.00269576
						CAN0547	CAN - stratum 47: prov 24 Fr. 42 to …	1869	0.359884
						CAN0652	CAN - stratum 52: prov 35 Eng. 3 to 41	3	0.000577663
						CAN0653	CAN - stratum 53: prov 35 Eng. 42 to …	2956	0.569191
						CAN0655	CAN - stratum 55: prov 35 Fr. 0,1,2	19	0.00365853
						CAN0656	CAN - stratum 56: prov 35 Fr. 3 to 20	54	0.0103979
						CAN0657	CAN - stratum 57: prov 35 Fr. 21 to 41	54	0.0103979
						CAN0658	CAN - stratum 58: prov 35 Fr. 42 to …	1137	0.218934
						CAN0761	CAN - stratum 61: prov 46 Eng. 0,1,2	3	0.000577663
						CAN0762	CAN - stratum 62: prov 46 Eng. 3 to 20	37	0.00712451
						CAN0763	CAN - stratum 63: prov 46 Eng. 21 to 41	117	0.0225289
						CAN0764	CAN - stratum 64: prov 46 Eng. 42 to …	1940	0.373555
						CAN0765	CAN - stratum 65: prov 46 Fr. 0,1,2	3	0.000577663
						CAN0766	CAN - stratum 66: prov 46 Fr. 3 to 20	31	0.00596918
						CAN0767	CAN - stratum 67: prov 46 Fr. 21 to …	186	0.0358151
						CAN0871	CAN - stratum 71: prov 47 Eng. 0,1,2	10	0.00192554
						CAN0872	CAN - stratum 72: prov 47 Eng. 3 to 20	82	0.0157895
						CAN0873	CAN - stratum 73: prov 47 Eng. 21 to 41	294	0.056611
						CAN0874	CAN - stratum 74: prov 47 Eng. 42 to …	1491	0.287098
						CAN0876	CAN - stratum 76: prov 47 Fr. 3 to 20	26	0.00500641
						CAN0877	CAN - stratum 77: prov 47 Fr. 21 to …	25	0.00481386
						CAN0982	CAN - stratum 82: prov 48 Eng. 3 to 20	33	0.00635429
						CAN0983	CAN - stratum 83: prov 48 Eng. 21 to 41	89	0.0171373
						CAN0984	CAN - stratum 84: prov 48 Eng. 42 to …	1895	0.36489
						CAN0985	CAN - stratum 85: prov 48 Fr. 0,1,2	4	0.000770217
						CAN0986	CAN - stratum 86: prov 48 Fr. 3 to 20	48	0.00924261
						CAN0987	CAN - stratum 87: prov 48 Fr. 21 to …	64	0.0123235
						CAN1092	CAN - stratum 92: prov 59 Eng. 3 to 20	23	0.00442875
						CAN1093	CAN - stratum 93: prov 59 Eng. 21 to 41	42	0.00808728
						CAN1094	CAN - stratum 94: prov 59 Eng. 42 to …	1782	0.343132
						CAN1096	CAN - stratum 96: prov 59 Fr. 3 to 20	27	0.00519897
						CAN1097	CAN - stratum 97: prov 59 Fr. 21 to …	79	0.0152118
						CHE0101	CHE - stratum 01: German, ISCED2, public	2400	0.46213
						CHE0102	CHE - stratum 02: German, ISCED2, private-subsidized	25	0.00481386
						CHE0103	CHE - stratum 03: German, ISCED2, private-not subsidized	54	0.0103979
						CHE0104	CHE - stratum 04: German, Mixed, public	551	0.106097
						CHE0105	CHE - stratum 05: German, Mixed, private-subsidized	47	0.00905005
						CHE0106	CHE - stratum 06: German, Mixed, private-not subsidized	40	0.00770217
						CHE0107	CHE - stratum 07: German, ISCED3, public	323	0.062195
						CHE0108	CHE - stratum 08: German, ISCED3, private-subsidized	91	0.0175224
						CHE0210	CHE - stratum 10: French, ISCED2, public	694	0.133633
						CHE0211	CHE - stratum 11: French, ISCED2, private-subsidized	14	0.00269576
						CHE0212	CHE - stratum 12: French, ISCED2, private-not subsidized	27	0.00519897
						CHE0213	CHE - stratum 13: French, Mixed, public	156	0.0300385
						CHE0214	CHE - stratum 14: French, Mixed, private-subsidized	28	0.00539152
						CHE0215	CHE - stratum 15: French, Mixed, private-not subsidized	11	0.0021181
						CHE0216	CHE - stratum 16: French, ISCED3, public	359	0.069127
						CHE0217	CHE - stratum 17: French, ISCED3, private-subsidized	13	0.00250321
						CHE0218	CHE - stratum 18: French, ISCED3, private-not subsidized	5	0.000962772
						CHE0319	CHE - stratum 19: Italian, ISCED2, public	208	0.0400513
						CHE0321	CHE - stratum 21: Italian, ISCED2, private-not subsidized	15	0.00288831
						CHE0323	CHE - stratum 23: Italian, Mixed, private-subsidized	1	0.000192554
						CHE0324	CHE - stratum 24: Italian, Mixed 2, private-not subsidized	23	0.00442875
						CHE0325	CHE - stratum 25: Italian, ISCED3, public	730	0.140565
						CHE0327	CHE - stratum 27: Italian, ISCED3, private-not subsidized	45	0.00866494
						CHL0101	CHL - stratum 01: MUNICIPAL,PRIMARY,PRIMARY,NO 10TH GRADE	64	0.0123235
						CHL0102	CHL - stratum 02: MUNICIPAL,PRIMARY & SECONDARY,SECONDARY HUMANISTIC SCIENTIFIC,HAS 10TH GRADE	543	0.104557
						CHL0103	CHL - stratum 03: MUNICIPAL,PRIMARY & SECONDARY,SECONDARY HUMANISTIC SCIENTIFIC,NO 10TH GRADE	38	0.00731706
						CHL0104	CHL - stratum 04: MUNICIPAL,PRIMARY & SECONDARY,SECONDARY HUMANISTIC SCIENTIFIC & TECH PROFESSIONAL,HAS 10TH GRADE	210	0.0404364
						CHL0105	CHL - stratum 05: MUNICIPAL,PRIMARY & SECONDARY,SECONDARY TECHNICAL PROFESSIONAL,HAS 10TH GRADE	64	0.0123235
						CHL0106	CHL - stratum 06: MUNICIPAL,SECONDARY,SECONDARY HUMANISTIC SCIENTIFIC,HAS 10TH GRADE	188	0.0362002
						CHL0107	CHL - stratum 07: MUNICIPAL,SECONDARY,SECONDARY HUMANISTIC SCIENTIFIC & TECHNICAL PROFESSIONAL,HAS 10TH GRADE	436	0.0839537
						CHL0108	CHL - stratum 08: MUNICIPAL,SECONDARY,SECONDARY TECHNICAL PROFESSIONAL,HAS 10TH GRADE	415	0.07991
						CHL0209	CHL - stratum 09: SUBSIDIZED,PRIMARY,PRIMARY,NO 10TH GRADE	13	0.00250321
						CHL0210	CHL - stratum 10: SUBSIDIZED,PRIMARY & SECONDARY,SECONDARY HUMANISTIC SCIENTIFIC,HAS 10TH GRADE	1597	0.307509
						CHL0211	CHL - stratum 11: SUBSIDIZED,PRIMARY & SECONDARY,SECONDARY HUMANISTIC SCIENTIFIC,NO 10TH GRADE	126	0.0242618
						CHL0212	CHL - stratum 12: SUBSIDIZED,PRIMARY & SECONDARY,SECONDARY HUMANISTIC SCIENTIFIC & TECH PROFESSIONAL,HAS 10TH GRADE	530	0.102054
						CHL0213	CHL - stratum 13: SUBSIDIZED,PRIMARY & SECONDARY,SECONDARY TECHNICAL PROFESSIONAL,HAS 10TH GRADE	164	0.0315789
						CHL0215	CHL - stratum 15: SUBSIDIZED,SECONDARY,SECONDARY HUMANISTIC SCIENTIFIC,HAS 10TH GRADE	57	0.0109756
						CHL0216	CHL - stratum 16: SUBSIDIZED,SECONDARY,SECONDARY HUMANISTIC SCIENTIFIC & TECHNICAL PROFESSIONAL,HAS 10TH GRADE	283	0.0544929
						CHL0218	CHL - stratum 18: SUBSIDIZED,SECONDARY,SECONDARY TECHNICAL PROFESSIONAL,HAS 10TH GRADE	411	0.0791398
						CHL0320	CHL - stratum 20: PRIVATE,PRIMARY,PRIMARY,NO 10TH GRADE	54	0.0103979
						CHL0321	CHL - stratum 21: PRIVATE,PRIMARY & SECONDARY,SECONDARY HUMANISTIC SCIENTIFIC,HAS 10TH GRADE	1819	0.350256
						CHL0322	CHL - stratum 22: PRIVATE,PRIMARY & SECONDARY,SECONDARY HUMANISTIC SCIENTIFIC,NO 10TH GRADE	41	0.00789473
						COL0101	COL - stratum 01: 01: BOGOTÁ \ MODAL \ COMPLETE	633	0.121887
						COL0102	COL - stratum 02: 02: BOGOTÁ \ MODAL \ REST	1035	0.199294
						COL0103	COL - stratum 03: 03: BOGOTÁ \ NO MODAL \ COMPLETE	77	0.0148267
						COL0104	COL - stratum 04: 04: BOGOTÁ \ NO MODAL \ REST	42	0.00808728
						COL0205	COL - stratum 05: 05: REST OF MANIZALES \ MODAL \ COMPLETE	267	0.051412
						COL0206	COL - stratum 06: 06: REST OF MANIZALES \ MODAL \ REST	1035	0.199294
						COL0207	COL - stratum 07: 07: REST OF MANIZALES \ NO MODAL \ COMPLETE	5	0.000962772
						COL0208	COL - stratum 08: 08: REST OF MANIZALES \ NO MODAL \ REST	14	0.00269576
						COL0309	COL - stratum 09: 09: MANIZALES-ESCUELA ACTIVA \ MODAL \ REST	370	0.0712451
						COL0310	COL - stratum 10: 10: MANIZALES-ESCUELA ACTIVA \ NO MODAL \ REST	9	0.00173299
						COL0411	COL - stratum 11: 11: MEDELLÍN \ MODAL \ COMPLETE	221	0.0425545
						COL0412	COL - stratum 12: 12: MEDELLÍN \ MODAL \ REST	1529	0.294416
						COL0413	COL - stratum 13: 13: MEDELLÍN \ NO MODAL \ COMPLETE	15	0.00288831
						COL0414	COL - stratum 14: 14: MEDELLÍN \ NO MODAL \ REST	38	0.00731706
						COL0515	COL - stratum 15: 15: CALI \ MODAL \ COMPLETE	170	0.0327342
						COL0516	COL - stratum 16: 16: CALI \ MODAL \ REST	1368	0.263414
						COL0517	COL - stratum 17: 17: CALI \ NO MODAL \ COMPLETE	27	0.00519897
						COL0518	COL - stratum 18: 18: CALI \ NO MODAL \ REST	130	0.0250321
						COL0619	COL - stratum 19: 19: REST OF THE COUNTRY \ MODAL \ COMPLETE	814	0.156739
						COL0620	COL - stratum 20: 20: REST OF THE COUNTRY \ MODAL \ REST	3660	0.704749
						COL0621	COL - stratum 21: 21: REST OF THE COUNTRY \ NO MODAL \ COMPLETE	58	0.0111681
						COL0622	COL - stratum 22: 22: REST OF THE COUNTRY \ NO MODAL \ REST	278	0.0535301
						CRI0001	CRI - stratum 01: Public academic urban	3310	0.637355
						CRI0002	CRI - stratum 02: Public academic rural	965	0.185815
						CRI0003	CRI - stratum 03: Public technical urban	1136	0.218742
						CRI0004	CRI - stratum 04: Public technical rural	549	0.105712
						CRI0005	CRI - stratum 05: Private	906	0.174454
						CZE0101	CZE - stratum 01: Basic\Region1	214	0.0412066
						CZE0202	CZE - stratum 02: Basic\Region2	308	0.0593067
						CZE0303	CZE - stratum 03: Basic\Region3	155	0.0298459
						CZE0404	CZE - stratum 04: Basic\Region4	53	0.0102054
						CZE0505	CZE - stratum 05: Basic\Region5	209	0.0402439
						CZE0606	CZE - stratum 06: Basic\Region6	154	0.0296534
						CZE0707	CZE - stratum 07: Basic\Region7	112	0.0215661
						CZE0808	CZE - stratum 08: Basic\Region8	135	0.0259948
						CZE0909	CZE - stratum 09: Basic\Region9	131	0.0252246
						CZE1010	CZE - stratum 10: Basic\Region10	118	0.0227214
						CZE1111	CZE - stratum 11: Basic\Region11	252	0.0485237
						CZE1212	CZE - stratum 12: Basic\Region12	170	0.0327342
						CZE1313	CZE - stratum 13: Basic\Region13	308	0.0593067
						CZE1414	CZE - stratum 14: Basic\Region14	159	0.0306161
						CZE1515	CZE - stratum 15: 6-8yrGym\Region1	202	0.038896
						CZE1616	CZE - stratum 16: 6-8yrGym\Region2	81	0.0155969
						CZE1717	CZE - stratum 17: 6-8yrGym\Region3	55	0.0105905
						CZE1818	CZE - stratum 18: 6-8yrGym\Region4	63	0.0121309
						CZE1919	CZE - stratum 19: 6-8yrGym\Region5	44	0.00847239
						CZE2020	CZE - stratum 20: 6-8yrGym\Region6	77	0.0148267
						CZE2121	CZE - stratum 21: 6-8yrGym\Region7	56	0.010783
						CZE2222	CZE - stratum 22: 6-8yrGym\Region8	57	0.0109756
						CZE2323	CZE - stratum 23: 6-8yrGym\Region9	37	0.00712451
						CZE2424	CZE - stratum 24: 6-8yrGym\Region10	48	0.00924261
						CZE2525	CZE - stratum 25: 6-8yrGym\Region11	88	0.0169448
						CZE2626	CZE - stratum 26: 6-8yrGym\Region12	61	0.0117458
						CZE2727	CZE - stratum 27: 6-8yrGym\Region13	89	0.0171373
						CZE2828	CZE - stratum 28: 6-8yrGym\Region14	49	0.00943516
						CZE2929	CZE - stratum 29: 4yr Gym	1034	0.199101
						CZE3030	CZE - stratum 30: Voc-Tech-Conservatory with maturate	1375	0.264762
						CZE3131	CZE - stratum 31: Voc-Tech Secondary without maturate	918	0.176765
						CZE3232	CZE - stratum 32: Special & practical	82	0.0157895
						DEU9797	Undisclosed STRATUM - Germany	6504	1.25237
						DNK0001	DNK - stratum 01: 1 = High Minority	1786	0.343902
						DNK0002	DNK - stratum 02: 2 = Mid Minority	1876	0.361232
						DNK0003	DNK - stratum 03: 3 = Low Minority	2648	0.509884
						DNK0004	DNK - stratum 04: 4 = No Minority	851	0.163864
						DOM0003	DOM - stratum 03: PUBLIC,URBAN,ISCED 3,School with modal grade -- 3	2310	0.4448
						DOM0004	DOM - stratum 04: PUBLIC,URBAN,ISCED 3,School with not modal grade -- 4	103	0.0198331
						DOM0005	DOM - stratum 05: PUBLIC,URBAN,MIXED,School with modal grade -- 5	67	0.0129011
						DOM0009	DOM - stratum 09: PUBLIC,RURAL,ISCED 3,School with modal grade -- 9	368	0.07086
						DOM0010	DOM - stratum 10: PUBLIC,RURAL,ISCED 3,School with not modal grade -- 10	29	0.00558407
						DOM0011	DOM - stratum 11: PUBLIC,RURAL,MIXED,School with modal grade -- 11	25	0.00481386
						DOM0015	DOM - stratum 15: PRIVATE,URBAN,ISCED 3,School with modal grade -- 15	63	0.0121309
						DOM0017	DOM - stratum 17: PRIVATE,URBAN,MIXED,School with modal grade -- 17	716	0.137869
						DOM0023	DOM - stratum 23: PRIVATE,RURAL,MIXED,School with modal grade -- 23	64	0.0123235
						DOM0027	DOM - stratum 27: SEMIOFICIAL,URBAN,ISCED 3,School with modal grade -- 27	68	0.0130937
						DOM0028	DOM - stratum 28: SEMIOFICIAL,URBAN,ISCED 3,School with not modal grade -- 28	42	0.00808728
						DOM0029	DOM - stratum 29: SEMIOFICIAL,URBAN,MIXED,School with modal grade -- 29	69	0.0132862
						DOM0033	DOM - stratum 33: SEMIOFICIAL,RURAL,ISCED 3,School with modal grade -- 33	64	0.0123235
						DOM0035	DOM - stratum 35: SEMIOFICIAL,RURAL,MIXED,School with modal grade -- 35	61	0.0117458
						DOM0037	DOM - stratum 37: 37,37,ISCED 2,School with not modal grade -- 37	691	0.133055
						DZA0001	DZA - stratum 01: Est,Rural	168	0.0323491
						DZA0002	DZA - stratum 02: Est,S Urbain	371	0.0714376
						DZA0003	DZA - stratum 03: Est,Urbain	1137	0.218934
						DZA0004	DZA - stratum 04: Nord,Rural	273	0.0525673
						DZA0005	DZA - stratum 05: Nord,S Urbain	385	0.0741334
						DZA0006	DZA - stratum 06: Nord,Urbain	919	0.176957
						DZA0007	DZA - stratum 07: Ouest,Rural	160	0.0308087
						DZA0008	DZA - stratum 08: Ouest,S Urbain	398	0.0766366
						DZA0009	DZA - stratum 09: Ouest,Urbain	739	0.142298
						DZA0010	DZA - stratum 10: Sud,Rural	142	0.0273427
						DZA0011	DZA - stratum 11: Sud,S Urbain	265	0.0510269
						DZA0012	DZA - stratum 12: Sud,Urbain	562	0.108216
						ESP0101	ESP - stratum 01: Andalusia, public, NA	389	0.0749036
						ESP0102	ESP - stratum 02: Andalusia, private, NA	118	0.0227214
						ESP0203	ESP - stratum 03: Aragon, public, NA	1076	0.207188
						ESP0204	ESP - stratum 04: Aragon, private, NA	512	0.0985878
						ESP0305	ESP - stratum 05: Asturias, public, NA	1128	0.217201
						ESP0306	ESP - stratum 06: Asturias, private, NA	533	0.102631
						ESP0407	ESP - stratum 07: Balearic Islands, public, NA	954	0.183697
						ESP0408	ESP - stratum 08: Balearic Islands, private, NA	676	0.130167
						ESP0509	ESP - stratum 09: Canary Islands, public, NA	1135	0.218549
						ESP0510	ESP - stratum 10: Canary Islands, private, NA	411	0.0791398
						ESP0611	ESP - stratum 11: Cantabria, public, NA	1163	0.223941
						ESP0612	ESP - stratum 12: Cantabria, private, NA	620	0.119384
						ESP0713	ESP - stratum 13: Castile and Leon, public, NA	1019	0.196213
						ESP0714	ESP - stratum 14: Castile and Leon, private, NA	593	0.114185
						ESP0815	ESP - stratum 15: Castile - La Mancha, public, NA	1279	0.246277
						ESP0816	ESP - stratum 16: Castile - La Mancha, private, NA	317	0.0610397
						ESP0917	ESP - stratum 17: Catalonia, public, NA	432	0.0831835
						ESP0918	ESP - stratum 18: Catalonia, private, NA	300	0.0577663
						ESP1019	ESP - stratum 19: Extremadura, public, NA	1230	0.236842
						ESP1020	ESP - stratum 20: Extremadura, private, NA	391	0.0752887
						ESP1121	ESP - stratum 21: Galicia, public, NA	1148	0.221052
						ESP1122	ESP - stratum 22: Galicia, private, NA	455	0.0876122
						ESP1223	ESP - stratum 23: La Rioja, public, NA	704	0.135558
						ESP1224	ESP - stratum 24: La Rioja, private, NA	636	0.122465
						ESP1325	ESP - stratum 25: Madrid, public, NA	498	0.095892
						ESP1326	ESP - stratum 26: Madrid, private, NA	522	0.100513
						ESP1427	ESP - stratum 27: Murcia, public, NA	1097	0.211232
						ESP1428	ESP - stratum 28: Murcia, private, NA	451	0.086842
						ESP1529	ESP - stratum 29: Navarra, public, NA	1056	0.203337
						ESP1530	ESP - stratum 30: Navarra, private, NA	663	0.127664
						ESP1631	ESP - stratum 31: Basque Country, public, A	184	0.03543
						ESP1632	ESP - stratum 32: Basque Country, public, B	93	0.0179076
						ESP1633	ESP - stratum 33: Basque Country, public, D	990	0.190629
						ESP1634	ESP - stratum 34: Basque Country, private, A	534	0.102824
						ESP1635	ESP - stratum 35: Basque Country, private, B	747	0.143838
						ESP1636	ESP - stratum 36: Basque Country, private, D	657	0.126508
						ESP1737	ESP - stratum 37: Valencia, public, NA	654	0.125931
						ESP1738	ESP - stratum 38: Valencia, private, NA	364	0.0700898
						ESP9001	ESP - stratum 01: Andalusia, public, NA	1886	0.363157
						ESP9002	ESP - stratum 02: Andalusia, private, NA	726	0.139794
						ESP9003	ESP - stratum 03: Aragon, public, NA	204	0.0392811
						ESP9004	ESP - stratum 04: Aragon, private, NA	216	0.0415917
						ESP9005	ESP - stratum 05: Asturias, public, NA	126	0.0242618
						ESP9006	ESP - stratum 06: Asturias, private, NA	132	0.0254172
						ESP9007	ESP - stratum 07: Balearic Islands, public, NA	204	0.0392811
						ESP9008	ESP - stratum 08: Balearic Islands, private, NA	130	0.0250321
						ESP9009	ESP - stratum 09: Canary Islands, public, NA	476	0.0916559
						ESP9010	ESP - stratum 10: Canary Islands, private, NA	116	0.0223363
						ESP9011	ESP - stratum 11: Cantabria, public, NA	156	0.0300385
						ESP9012	ESP - stratum 12: Cantabria, private, NA	126	0.0242618
						ESP9013	ESP - stratum 13: Castile and Leon, public, NA	306	0.0589216
						ESP9014	ESP - stratum 14: Castile and Leon, private, NA	186	0.0358151
						ESP9015	ESP - stratum 15: Castile - La Mancha, public, NA	478	0.092041
						ESP9016	ESP - stratum 16: Castile - La Mancha, private, NA	108	0.0207959
						ESP9017	ESP - stratum 17: Catalonia, public, NA	1250	0.240693
						ESP9018	ESP - stratum 18: Catalonia, private, NA	824	0.158665
						ESP9019	ESP - stratum 19: Extremadura, public, NA	218	0.0419768
						ESP9020	ESP - stratum 20: Extremadura, private, NA	158	0.0304236
						ESP9021	ESP - stratum 21: Galicia, public, NA	410	0.0789473
						ESP9022	ESP - stratum 22: Galicia, private, NA	114	0.0219512
						ESP9023	ESP - stratum 23: La Rioja, public, NA	132	0.0254172
						ESP9024	ESP - stratum 24: La Rioja, private, NA	110	0.021181
						ESP9025	ESP - stratum 25: Madrid, public, NA	842	0.162131
						ESP9026	ESP - stratum 26: Madrid, private, NA	734	0.141335
						ESP9027	ESP - stratum 27: Murcia, public, NA	278	0.0535301
						ESP9028	ESP - stratum 28: Murcia, private, NA	218	0.0419768
						ESP9029	ESP - stratum 29: Navarra, public, NA	160	0.0308087
						ESP9030	ESP - stratum 30: Navarra, private, NA	150	0.0288831
						ESP9031	ESP - stratum 31: Basque Country, public, A	82	0.0157895
						ESP9032	ESP - stratum 32: Basque Country, public, B	70	0.0134788
						ESP9033	ESP - stratum 33: Basque Country, public, D	296	0.0569961
						ESP9034	ESP - stratum 34: Basque Country, private, A	134	0.0258023
						ESP9035	ESP - stratum 35: Basque Country, private, B	78	0.0150192
						ESP9036	ESP - stratum 36: Basque Country, private, D	154	0.0296534
						ESP9037	ESP - stratum 37: Valencia, public, NA	784	0.150963
						ESP9038	ESP - stratum 38: Valencia, private, NA	430	0.0827984
						ESP9039	ESP - stratum 39: Ceuta and Melilla, public, NA	55	0.0105905
						ESP9040	ESP - stratum 40: Ceuta and Melilla, private, NA	80	0.0154043
						EST0001	EST - stratum 01: Estonian	4247	0.817778
						EST0002	EST - stratum 02: Russian	1243	0.239345
						EST0003	EST - stratum 03: Mixed	97	0.0186778
						FIN0001	FIN - stratum 01: Helsinki\Uusimaa-Urban	1413	0.272079
						FIN0002	FIN - stratum 02: Helsinki\Uusimaa-Rural	68	0.0130937
						FIN0003	FIN - stratum 03: Southern Finland-Urban	1077	0.207381
						FIN0004	FIN - stratum 04: Southern Finland-Rural	182	0.0350449
						FIN0005	FIN - stratum 05: Western Finland-Urban	1125	0.216624
						FIN0006	FIN - stratum 06: Western Finland-Rural	227	0.0437098
						FIN0007	FIN - stratum 07: Northern and Eastern Finland-Urban	1059	0.203915
						FIN0008	FIN - stratum 08: Northern and Eastern Finland-Rural	384	0.0739409
						FIN0009	FIN - stratum 09: Swedish speaking area-Urban	305	0.0587291
						FIN0010	FIN - stratum 10: Swedish speaking area-Rural	42	0.00808728
						FRA0101	FRA - stratum 01: Lycée GT LS	4132	0.795634
						FRA0202	FRA - stratum 02: Collège LS	549	0.105712
						FRA0203	FRA - stratum 03: Lycée PRO LS	509	0.0980101
						FRA0204	FRA - stratum 04: Lycée agricole LS	184	0.03543
						FRA0205	FRA - stratum 05: MSS	583	0.112259
						FRA0206	FRA - stratum 06: VSS	151	0.0290757
						GBR0001	QSC - stratum 01: pub fund-lowest	575	0.110719
						GBR0002	QSC - stratum 02: pub fund-second lowest	628	0.120924
						GBR0003	QSC - stratum 03: pub fund-middle	606	0.116688
						GBR0004	QSC - stratum 04: pub fund-second highest	668	0.128626
						GBR0005	QSC - stratum 05: pub fund-highest	498	0.095892
						GBR0006	QSC - stratum 06: pub fund-missing	17	0.00327342
						GBR0012	QSC - stratum 12: indep-missing	119	0.022914
						GBR1101	QUK - stratum 01: England,independent,North,male -- 1	27	0.00519897
						GBR1102	QUK - stratum 02: England,independent,North,mixed -- 2	55	0.0105905
						GBR1103	QUK - stratum 03: England,independent,North,female -- 3	46	0.0088575
						GBR1104	QUK - stratum 04: England,independent,Midlands,male -- 4	57	0.0109756
						GBR1105	QUK - stratum 05: England,independent,Midlands,mixed -- 5	44	0.00847239
						GBR1106	QUK - stratum 06: England,independent,Midlands,female -- 6	23	0.00442875
						GBR1107	QUK - stratum 07: England,independent,South,male -- 7	59	0.0113607
						GBR1108	QUK - stratum 08: England,independent,South,mixed -- 8	10	0.00192554
						GBR1109	QUK - stratum 09: England,independent,South,female -- 9	51	0.00982027
						GBR1110	QUK - stratum 10: England,independent,Greater London,male -- 10	27	0.00519897
						GBR1111	QUK - stratum 11: England,independent,Greater London,mixed -- 11	26	0.00500641
						GBR1112	QUK - stratum 12: England,independent,Greater London,female -- 12	27	0.00519897
						GBR1113	QUK - stratum 13: England,maintained selective,North,male -- 13	28	0.00539152
						GBR1114	QUK - stratum 14: England,maintained selective,North,mixed -- 14	56	0.010783
						GBR1115	QUK - stratum 15: England,maintained selective,Midlands,male -- 15	45	0.00866494
						GBR1116	QUK - stratum 16: England,maintained selective,Midlands,mixed -- 16	21	0.00404364
						GBR1117	QUK - stratum 17: England,maintained selective,Midlands,female -- 17	29	0.00558407
						GBR1118	QUK - stratum 18: England,maintained selective,South,male -- 18	83	0.015982
						GBR1119	QUK - stratum 19: England,maintained selective,South,mixed -- 19	26	0.00500641
						GBR1120	QUK - stratum 20: England,maintained selective,South,female -- 20	58	0.0111681
						GBR1121	QUK - stratum 21: England,maintained selective,Greater London,male -- 21	60	0.0115533
						GBR1122	QUK - stratum 22: England,maintained selective,Greater London,mixed -- 22	28	0.00539152
						GBR1123	QUK - stratum 23: England,maintained selective,Greater London,female -- 23	29	0.00558407
						GBR1124	QUK - stratum 24: England,maintained non-selective,North,male -- 24	43	0.00827984
						GBR1125	QUK - stratum 25: England,maintained non-selective,North,mixed -- 25	553	0.106483
						GBR1126	QUK - stratum 26: England,maintained non-selective,North,female -- 26	53	0.0102054
						GBR1127	QUK - stratum 27: England,maintained non-selective,Midlands,male -- 27	53	0.0102054
						GBR1128	QUK - stratum 28: England,maintained non-selective,Midlands,mixed -- 28	364	0.0700898
						GBR1129	QUK - stratum 29: England,maintained non-selective,Midlands,female -- 29	50	0.00962772
						GBR1130	QUK - stratum 30: England,maintained non-selective,South,male -- 30	48	0.00924261
						GBR1131	QUK - stratum 31: England,maintained non-selective,South,mixed -- 31	397	0.0764441
						GBR1132	QUK - stratum 32: England,maintained non-selective,South,female -- 32	49	0.00943516
						GBR1133	QUK - stratum 33: England,maintained non-selective,Greater London,male -- 33	42	0.00808728
						GBR1134	QUK - stratum 34: England,maintained non-selective,Greater London,mixed -- 34	153	0.0294608
						GBR1135	QUK - stratum 35: England,maintained non-selective,Greater London,female -- 35	52	0.0100128
						GBR1136	QUK - stratum 36: England,academy,North,male -- 36	54	0.0103979
						GBR1137	QUK - stratum 37: England,academy,North,mixed -- 37	507	0.097625
						GBR1138	QUK - stratum 38: England,academy,North,female -- 38	60	0.0115533
						GBR1139	QUK - stratum 39: England,academy,Midlands,male -- 39	54	0.0103979
						GBR1140	QUK - stratum 40: England,academy,Midlands,mixed -- 40	819	0.157702
						GBR1141	QUK - stratum 41: England,academy,Midlands,female -- 41	55	0.0105905
						GBR1142	QUK - stratum 42: England,academy,South,male -- 42	47	0.00905005
						GBR1143	QUK - stratum 43: England,academy,South,mixed -- 43	547	0.105327
						GBR1144	QUK - stratum 44: England,academy,South,female -- 44	53	0.0102054
						GBR1145	QUK - stratum 45: England,academy,Greater London,male -- 45	49	0.00943516
						GBR1146	QUK - stratum 46: England,academy,Greater London,mixed -- 46	177	0.0340821
						GBR1264	QUK - stratum 64: Northern Ireland,independent,North Eastern,mixed -- 64	12	0.00231065
						GBR1265	QUK - stratum 65: Northern Ireland,independent,South Eastern,mixed -- 65	10	0.00192554
						GBR1266	QUK - stratum 66: Northern Ireland,independent,Southern,mixed -- 66	3	0.000577663
						GBR1267	QUK - stratum 67: Northern Ireland,maintained selective,Belfast,male -- 67	57	0.0109756
						GBR1268	QUK - stratum 68: Northern Ireland,maintained selective,Belfast,mixed -- 68	103	0.0198331
						GBR1269	QUK - stratum 69: Northern Ireland,maintained selective,Belfast,female -- 69	72	0.0138639
						GBR1270	QUK - stratum 70: Northern Ireland,maintained selective,Western,male -- 70	82	0.0157895
						GBR1271	QUK - stratum 71: Northern Ireland,maintained selective,Western,mixed -- 71	57	0.0109756
						GBR1272	QUK - stratum 72: Northern Ireland,maintained selective,Western,female -- 72	58	0.0111681
						GBR1273	QUK - stratum 73: Northern Ireland,maintained selective,North Eastern,male -- 73	25	0.00481386
						GBR1274	QUK - stratum 74: Northern Ireland,maintained selective,North Eastern,mixed -- 74	166	0.031964
						GBR1276	QUK - stratum 76: Northern Ireland,maintained selective,South Eastern,male -- 76	26	0.00500641
						GBR1277	QUK - stratum 77: Northern Ireland,maintained selective,South Eastern,mixed -- 77	114	0.0219512
						GBR1278	QUK - stratum 78: Northern Ireland,maintained selective,South Eastern,female -- 78	56	0.010783
						GBR1279	QUK - stratum 79: Northern Ireland,maintained selective,Southern,male -- 79	54	0.0103979
						GBR1280	QUK - stratum 80: Northern Ireland,maintained selective,Southern,mixed -- 80	111	0.0213735
						GBR1281	QUK - stratum 81: Northern Ireland,maintained selective,Southern,female -- 81	57	0.0109756
						GBR1282	QUK - stratum 82: Northern Ireland,maintained non-selective,Belfast,male -- 82	41	0.00789473
						GBR1283	QUK - stratum 83: Northern Ireland,maintained non-selective,Belfast,mixed -- 83	43	0.00827984
						GBR1284	QUK - stratum 84: Northern Ireland,maintained non-selective,Belfast,female -- 84	82	0.0157895
						GBR1285	QUK - stratum 85: Northern Ireland,maintained non-selective,Western,male -- 85	28	0.00539152
						GBR1286	QUK - stratum 86: Northern Ireland,maintained non-selective,Western,mixed -- 86	189	0.0363928
						GBR1287	QUK - stratum 87: Northern Ireland,maintained non-selective,Western,female -- 87	54	0.0103979
						GBR1288	QUK - stratum 88: Northern Ireland,maintained non-selective,North Eastern,male -- 88	22	0.00423619
						GBR1289	QUK - stratum 89: Northern Ireland,maintained non-selective,North Eastern,mixed -- 89	280	0.0539152
						GBR1291	QUK - stratum 91: Northern Ireland,maintained non-selective,South Eastern,mixed -- 91	211	0.040629
						GBR1292	QUK - stratum 92: Northern Ireland,maintained non-selective,South Eastern,female -- 92	27	0.00519897
						GBR1293	QUK - stratum 93: Northern Ireland,maintained non-selective,Southern,male -- 93	26	0.00500641
						GBR1294	QUK - stratum 94: Northern Ireland,maintained non-selective,Southern,mixed -- 94	283	0.0544929
						GBR1295	QUK - stratum 95: Northern Ireland,maintained non-selective,Southern,female -- 95	52	0.0100128
						GBR1348	QUK - stratum 48: Wales,Maintained,North Wales,mixed -- 48	728	0.14018
						GBR1349	QUK - stratum 49: Wales,Maintained,Powys & South West,male -- 49	22	0.00423619
						GBR1350	QUK - stratum 50: Wales,Maintained,Powys & South West,mixed -- 50	1993	0.383761
						GBR1352	QUK - stratum 52: Wales,Maintained,South East Wales,mixed -- 52	615	0.118421
						GBR1355	QUK - stratum 55: Wales,independent,North Wales,mixed -- 55	41	0.00789473
						GBR1358	QUK - stratum 58: Wales,independent,Powys & South West,mixed -- 58	24	0.0046213
						GBR1361	QUK - stratum 61: Wales,independent,South East Wales,female -- 61	28	0.00539152
						GEO0001	GEO - stratum 01: Tbilisi \ Public	1435	0.276315
						GEO0002	GEO - stratum 02: Tbilisi \ Private	236	0.0454428
						GEO0003	GEO - stratum 03: Abkhazia \ Public	31	0.00596918
						GEO0004	GEO - stratum 04: Achara \ Public	454	0.0874197
						GEO0005	GEO - stratum 05: Achara \ Private	51	0.00982027
						GEO0006	GEO - stratum 06: Guria \ Public	136	0.0261874
						GEO0007	GEO - stratum 07: Guria \ Private	30	0.00577663
						GEO0008	GEO - stratum 08: Imereti \ Public	728	0.14018
						GEO0009	GEO - stratum 09: Imereti \ Private	14	0.00269576
						GEO0010	GEO - stratum 10: Kakheti \ Public	425	0.0818356
						GEO0011	GEO - stratum 11: Kakheti \ Private	19	0.00365853
						GEO0012	GEO - stratum 12: Mtskheta-Mtianeti \ Public	120	0.0231065
						GEO0013	GEO - stratum 13: Mtskheta-Mtianeti \ Private	29	0.00558407
						GEO0014	GEO - stratum 14: Racha-Lechkhumi \ Public	11	0.0021181
						GEO0015	GEO - stratum 15: Racha-Lechkhumi \ Private	8	0.00154043
						GEO0016	GEO - stratum 16: Samegrelo-Zemo Svaneti \ Public	430	0.0827984
						GEO0017	GEO - stratum 17: Samegrelo-Zemo Svaneti \ Private	21	0.00404364
						GEO0018	GEO - stratum 18: Samtskhe-Javakheti \ Public	161	0.0310012
						GEO0019	GEO - stratum 19: Samtskhe-Javakheti \ Private	21	0.00404364
						GEO0020	GEO - stratum 20: Shida Qartli \ Public	409	0.0787547
						GEO0021	GEO - stratum 21: Shida Qartli \ Private	29	0.00558407
						GEO0022	GEO - stratum 22: Qvemo Qartli \ Public	502	0.0966623
						GEO0023	GEO - stratum 23: Qvemo Qartli \ Private	16	0.00308087
						GRC0001	GRC - stratum 01: Rural	404	0.0777919
						GRC0002	GRC - stratum 02: Suburban	1079	0.207766
						GRC0003	GRC - stratum 03: Urban	4049	0.779652
						HKG0001	HKG - stratum 01: Government\Modal grade	403	0.0775994
						HKG0003	HKG - stratum 03: Aided or Caput\Modal grade	4287	0.82548
						HKG0004	HKG - stratum 04: Aided or Caput\No modal grade	40	0.00770217
						HKG0007	HKG - stratum 07: Direct Subsidy Scheme\Modal grade	629	0.121117
						HRV0001	HRV - stratum 01: Four year vocational prog	2876	0.553786
						HRV0002	HRV - stratum 02: Vocational - industrial - crafts prog.	432	0.0831835
						HRV0003	HRV - stratum 03: Mixed type	1028	0.197946
						HRV0004	HRV - stratum 04: Art - vocational prog	54	0.0103979
						HRV0005	HRV - stratum 05: Gymnasium	1411	0.271694
						HRV0006	HRV - stratum 06: Primary schools (lower secondary education)	8	0.00154043
						HUN0001	HUN - stratum 01: Primary school -- 1	225	0.0433247
						HUN0002	HUN - stratum 02: Grammar school 1 (4-5 years long) -- 2	1877	0.361424
						HUN0003	HUN - stratum 03: Grammar school 2 (6 years long) -- 3	336	0.0646982
						HUN0004	HUN - stratum 04: Grammar school 3 (8 years long) -- 4	209	0.0402439
						HUN0005	HUN - stratum 05: Vocational secondary school -- 5	2093	0.403016
						HUN0006	HUN - stratum 06: Vocational school -- 6	918	0.176765
						IDN0001	IDN - stratum 01: National Exam Result-Good	1264	0.243389
						IDN0002	IDN - stratum 02: National Exam Result-Moderate	4020	0.774068
						IDN0003	IDN - stratum 03: National Exam Result-Poor	1229	0.236649
						IRL0001	IRL - stratum 01: up to 40\community-comprehensive	15	0.00288831
						IRL0002	IRL - stratum 02: 41-80\community-comprehensive	101	0.019448
						IRL0003	IRL - stratum 03: 81 and up\community-comprehensive	826	0.15905
						IRL0004	IRL - stratum 04: up to 40\secondary	109	0.0209884
						IRL0005	IRL - stratum 05: 41-80\secondary	631	0.121502
						IRL0006	IRL - stratum 06: 81 and up\secondary	2498	0.481001
						IRL0007	IRL - stratum 07: up to 40\vocational	214	0.0412066
						IRL0008	IRL - stratum 08: 41-80\vocational	399	0.0768292
						IRL0009	IRL - stratum 09: 81 and up\vocational	948	0.182541
						ISL0001	ISL - stratum 01: Reykjavik \ 1-8	2	0.000385109
						ISL0002	ISL - stratum 02: Reykjavik \ 9-16	24	0.0046213
						ISL0003	ISL - stratum 03: Reykjavik \ 17-35	89	0.0171373
						ISL0004	ISL - stratum 04: Reykjavik \ > 35	1007	0.193902
						ISL0005	ISL - stratum 05: Nágrenni Reykjavíkur \ 9-16	8	0.00154043
						ISL0006	ISL - stratum 06: Nágrenni Reykjavíkur \ 17-35	57	0.0109756
						ISL0007	ISL - stratum 07: Nágrenni Reykjavíkur \ > 35	943	0.181579
						ISL0008	ISL - stratum 08: Suðurnes \ 17-35	94	0.0181001
						ISL0009	ISL - stratum 09: Suðurnes \ >35	149	0.0286906
						ISL0010	ISL - stratum 10: Vesturland \ 1-8	12	0.00231065
						ISL0011	ISL - stratum 11: Vesturland \ 9-16	28	0.00539152
						ISL0012	ISL - stratum 12: Vesturland \ 17-35	57	0.0109756
						ISL0013	ISL - stratum 13: Vesturland \ >35	100	0.0192554
						ISL0014	ISL - stratum 14: Vestfirðir \ 1-8	4	0.000770217
						ISL0015	ISL - stratum 15: Vestfirðir \ 9-16	18	0.00346598
						ISL0016	ISL - stratum 16: Vestfirðir \ > 35	26	0.00500641
						ISL0017	ISL - stratum 17: Norðurland vestra \ 1-8	11	0.0021181
						ISL0018	ISL - stratum 18: Norðurland vestra \ 9-16	23	0.00442875
						ISL0019	ISL - stratum 19: Norðurland vestra \17-35	60	0.0115533
						ISL0020	ISL - stratum 20: Norðurland vestra \ >35	29	0.00558407
						ISL0021	ISL - stratum 21: Norðurland eystra \ 1-8	24	0.0046213
						ISL0022	ISL - stratum 22: Norðurland eystra \ 9-16	15	0.00288831
						ISL0023	ISL - stratum 23: Norðurland eystra \ 17-35	89	0.0171373
						ISL0024	ISL - stratum 24: Norðurland eystra \ > 35	172	0.0331193
						ISL0025	ISL - stratum 25: Austurland \ 1-8	22	0.00423619
						ISL0026	ISL - stratum 26: Austurland \ 9-16	32	0.00616174
						ISL0027	ISL - stratum 27: Austurland \ 17-35	68	0.0130937
						ISL0029	ISL - stratum 29: Suðurland \ 1-8	20	0.00385109
						ISL0030	ISL - stratum 30: Suðurland \ 9-16	36	0.00693196
						ISL0031	ISL - stratum 31: Suðurland \17-35	67	0.0129011
						ISL0032	ISL - stratum 32: Suðurland \ > 35	85	0.0163671
						ISR9797	Undisclosed STRATUM - Israel	6598	1.27047
						ITA9797	Undisclosed STRATUM - Italy	11583	2.23036
						JOR0001	JOR - stratum 01: Public_Discovery	1146	0.220667
						JOR0002	JOR - stratum 02: Public_Madrasati	816	0.157124
						JOR0003	JOR - stratum 03: Public_ERSP	1065	0.20507
						JOR0004	JOR - stratum 04: Public_Other	2478	0.47715
						JOR0005	JOR - stratum 05: UNRWA	869	0.16733
						JOR0006	JOR - stratum 06: Private	893	0.171951
						JPN0101	JPN - stratum 01: Public\Academic	3158	0.608087
						JPN0202	JPN - stratum 02: Public\Practical	1378	0.26534
						JPN0203	JPN - stratum 03: Private\Academic	1817	0.349871
						JPN0204	JPN - stratum 04: Private\Practical	294	0.056611
						KOR0101	KOR - stratum 01: Lower Secondary,General -- 01	523	0.100706
						KOR0202	KOR - stratum 02: Upper Secondary,general -- 02	1760	0.338896
						KOR0302	KOR - stratum 02: Upper Secondary,general -- 02	2405	0.463093
						KOR0403	KOR - stratum 03: Upper Secondary,vocational -- 03	893	0.171951
						KSV0001	KSV - stratum 01: Ferizaj \ Rural	118	0.0227214
						KSV0002	KSV - stratum 02: Ferizaj\ Urban	575	0.110719
						KSV0003	KSV - stratum 03: Gjakova\Rural	133	0.0256097
						KSV0004	KSV - stratum 04: Gjakova\Urban	453	0.0872271
						KSV0005	KSV - stratum 05: Gjilani\Rural	78	0.0150192
						KSV0006	KSV - stratum 06: Gjilani\Urban	405	0.0779845
						KSV0007	KSV - stratum 07: Mitrovica\Rural	48	0.00924261
						KSV0008	KSV - stratum 08: Mitrovica\Urban	575	0.110719
						KSV0009	KSV - stratum 09: Peja\Rural	56	0.010783
						KSV0010	KSV - stratum 10: Peja\Urban	529	0.101861
						KSV0011	KSV - stratum 11: Prishtina\Rural	118	0.0227214
						KSV0012	KSV - stratum 12: Prishtina\Urban	1115	0.214698
						KSV0013	KSV - stratum 13: Prizreni\Rural	103	0.0198331
						KSV0014	KSV - stratum 14: Prizreni\Urban	520	0.100128
						LBN0001	LBN - stratum 01: ISCED2AG,Private,Rural -- 1	204	0.0392811
						LBN0002	LBN - stratum 02: ISCED2AG,Private,Urban -- 2	159	0.0306161
						LBN0003	LBN - stratum 03: ISCED2AG,Public,Rural -- 3	435	0.0837611
						LBN0004	LBN - stratum 04: ISCED2AG,Public,Urban -- 4	226	0.0435173
						LBN0005	LBN - stratum 05: MIXED,Private,Rural -- 5	798	0.153658
						LBN0006	LBN - stratum 06: MIXED,Private,Urban -- 6	1348	0.259563
						LBN0007	LBN - stratum 07: MIXED,Public,Rural -- 7	378	0.0727855
						LBN0008	LBN - stratum 08: MIXED,Public,Urban -- 8	240	0.046213
						LBN0009	LBN - stratum 09: ISCED3AG,Private,Rural -- 9	49	0.00943516
						LBN0010	LBN - stratum 10: ISCED3AG,Private,Urban -- 10	30	0.00577663
						LBN0011	LBN - stratum 11: ISCED3AG,Public,Rural -- 11	486	0.0935814
						LBN0012	LBN - stratum 12: ISCED3AG,Public,Urban -- 12	193	0.037163
						LTU0101	LTU - stratum 01: Lithuanian \ Capital \ Gymnasium	566	0.108986
						LTU0102	LTU - stratum 02: Lithuanian \ Capital \ Secondary	58	0.0111681
						LTU0103	LTU - stratum 03: Lithuanian \ Capital \ basic	34	0.00654685
						LTU0104	LTU - stratum 04: Lithuanian \ Capital \ progymnasium	11	0.0021181
						LTU0105	LTU - stratum 05: Lithuanian \ Capital \ other	41	0.00789473
						LTU0106	LTU - stratum 06: Lithuanian \ City \ Gymnasium	854	0.164441
						LTU0107	LTU - stratum 07: Lithuanian \ City \ Secondary	192	0.0369704
						LTU0108	LTU - stratum 08: Lithuanian \ City \ basic	65	0.012516
						LTU0109	LTU - stratum 09: Lithuanian \ City \ progymnasium	12	0.00231065
						LTU0110	LTU - stratum 10: Lithuanian \ City \ other	11	0.0021181
						LTU0111	LTU - stratum 11: Lithuanian \ town \ Gymnasium	1479	0.284788
						LTU0112	LTU - stratum 12: Lithuanian \ town \ Secondary	79	0.0152118
						LTU0113	LTU - stratum 13: Lithuanian \ town \ basic	295	0.0568035
						LTU0114	LTU - stratum 14: Lithuanian \ town \ progymnasium	7	0.00134788
						LTU0115	LTU - stratum 15: Lithuanian \ town \ other	49	0.00943516
						LTU0116	LTU - stratum 16: Lithuanian \ village \ Gymnasium	627	0.120732
						LTU0117	LTU - stratum 17: Lithuanian \ village \ Secondary	168	0.0323491
						LTU0118	LTU - stratum 18: Lithuanian \ village \ basic	346	0.0666238
						LTU0120	LTU - stratum 20: Lithuanian \ village \ other	10	0.00192554
						LTU0221	LTU - stratum 21: Russian \ NA \ NA	680	0.130937
						LTU0322	LTU - stratum 22: Polish \ NA \ NA	575	0.110719
						LTU0423	LTU - stratum 23: Russian, Polish \ NA \ NA	245	0.0471758
						LTU0524	LTU - stratum 24: Other multi-language \ NA \ NA	121	0.0232991
						LUX0101	LUX - stratum 01: 1: ES government public	597	0.114955
						LUX0102	LUX - stratum 02: 2: EST government public	778	0.149807
						LUX0103	LUX - stratum 03: 3: ES+EST government public	2926	0.563414
						LUX0104	LUX - stratum 04: 4: EST government private	308	0.0593067
						LUX0105	LUX - stratum 05: 5: ES+EST government private	231	0.04448
						LUX0106	LUX - stratum 06: 6: Government independent	459	0.0883824
						LVA0001	LVA - stratum 01: Riga	1505	0.289794
						LVA0002	LVA - stratum 02: City	1005	0.193517
						LVA0003	LVA - stratum 03: Town	1420	0.273427
						LVA0004	LVA - stratum 04: Rural	939	0.180808
						MAC0001	MAC - stratum 01: Government, Grammar-International, Chinese and Portuguese	66	0.0127086
						MAC0002	MAC - stratum 02: Government, Technical-Vocational, Chinese	55	0.0105905
						MAC0003	MAC - stratum 03: Private-in-Net, Grammar-International, Chinese	2888	0.556097
						MAC0004	MAC - stratum 04: Private-in-Net, Grammar-International, English	244	0.0469833
						MAC0005	MAC - stratum 05: Private-in-Net, Grammar-International, Chinese and English	422	0.0812579
						MAC0006	MAC - stratum 06: Private-in-Net, Technical-Vocational, Chinese	80	0.0154043
						MAC0007	MAC - stratum 07: Private-not- in-Net, Grammar-International, Chinese	270	0.0519897
						MAC0008	MAC - stratum 08: Private-not-in-Net, Grammar-International, English	294	0.056611
						MAC0009	MAC - stratum 09: Private-not-in-Net, Grammar-International, Portuguese	46	0.0088575
						MAC0010	MAC - stratum 10: Private-not- in-Net, Grammar-International, Chinese and English	111	0.0213735
						MDA0001	MDA - stratum 01: Romanian\Big city\Mixed	592	0.113992
						MDA0002	MDA - stratum 02: Romanian\Big city\ISCED2	45	0.00866494
						MDA0003	MDA - stratum 03: Romanian\Big city\ISCED3	58	0.0111681
						MDA0004	MDA - stratum 04: Romanian\Urban\Mixed	534	0.102824
						MDA0005	MDA - stratum 05: Romanian\Urban\ISCED2	76	0.0146341
						MDA0006	MDA - stratum 06: Romanian\Urban\ISCED3	20	0.00385109
						MDA0007	MDA - stratum 07: Romanian\Rural\Mixed	997	0.191977
						MDA0008	MDA - stratum 08: Romanian\Rural\ISCED2	1603	0.308665
						MDA0009	MDA - stratum 09: Romanian\Rural\ISCED3	31	0.00596918
						MDA0010	MDA - stratum 10: Russian\Big city\Mixed	250	0.0481386
						MDA0011	MDA - stratum 11: Russian\Big city\ISCED2	22	0.00423619
						MDA0012	MDA - stratum 12: Russian\Big city\ISCED3	31	0.00596918
						MDA0013	MDA - stratum 13: Russian\Urban\Mixed	200	0.0385109
						MDA0014	MDA - stratum 14: Russian\Urban\ISCED2	69	0.0132862
						MDA0015	MDA - stratum 15: Russian\Urban\ISCED3	37	0.00712451
						MDA0016	MDA - stratum 16: Russian\Rural\Mixed	147	0.0283055
						MDA0017	MDA - stratum 17: Russian\Rural\ISCED2	164	0.0315789
						MDA0018	MDA - stratum 18: Russian\Rural\ISCED3	6	0.00115533
						MDA0019	MDA - stratum 19: Mixed\Big city\Mixed	38	0.00731706
						MDA0020	MDA - stratum 20: Mixed\Big city\ISCED2	75	0.0144416
						MDA0021	MDA - stratum 21: Mixed\Big city\ISCED3	60	0.0115533
						MDA0022	MDA - stratum 22: Mixed\Urban\Mixed	64	0.0123235
						MDA0023	MDA - stratum 23: Mixed\Urban\ISCED2	24	0.0046213
						MDA0024	MDA - stratum 24: Mixed\Urban\ISCED3	58	0.0111681
						MDA0025	MDA - stratum 25: Mixed\Rural\Mixed	47	0.00905005
						MDA0026	MDA - stratum 26: Mixed\Rural\ISCED2	60	0.0115533
						MDA0027	MDA - stratum 27: Mixed\Rural\ISCED3	17	0.00327342
						MEX0001	MEX - stratum 01: Lower Secondary \ Large	1088	0.209499
						MEX0002	MEX - stratum 02: Lower Secondary \ Moderately Small	645	0.124198
						MEX0003	MEX - stratum 03: Lower Secondary \ Small	593	0.114185
						MEX0004	MEX - stratum 04: Upper Secondary \ Large	4611	0.887868
						MEX0005	MEX - stratum 05: Upper Secondary \ Moderately Small	402	0.0774068
						MEX0006	MEX - stratum 06: Upper Secondary \ Small	229	0.0440949
						MKD0001	MKD - stratum 01: ISCED2\General	2	0.000385109
						MKD0002	MKD - stratum 02: ISCED3\Vocational	2504	0.482156
						MKD0003	MKD - stratum 03: ISCED3\General	1432	0.275738
						MKD0004	MKD - stratum 04: ISCED3\Mixed	1386	0.26688
						MLT0001	MLT - stratum 01: Church	1344	0.258793
						MLT0002	MLT - stratum 02: Independent	375	0.0722079
						MLT0003	MLT - stratum 03: State \ Category A	18	0.00346598
						MLT0004	MLT - stratum 04: State \ Category A + Category B	793	0.152696
						MLT0005	MLT - stratum 05: State \ Category A+ Category B + Category C	662	0.127471
						MLT0006	MLT - stratum 06: State \ Category A + Category C	53	0.0102054
						MLT0007	MLT - stratum 07: State \ Category B + Category C	89	0.0171373
						MLT0008	MLT - stratum 08: State \ Category C	299	0.0575737
						MLT0009	MLT - stratum 09: State \ NA	1	0.000192554
						MNE0001	MNE - stratum 01: Primary-Central	28	0.00539152
						MNE0002	MNE - stratum 02: Primary-North	30	0.00577663
						MNE0003	MNE - stratum 03: Primary-South	12	0.00231065
						MNE0004	MNE - stratum 04: Gimnazija-Central	717	0.138061
						MNE0005	MNE - stratum 05: Gimnazija -North	481	0.0926186
						MNE0006	MNE - stratum 06: Gimnazija -South	139	0.026765
						MNE0007	MNE - stratum 07: Vocational-Central	1867	0.359499
						MNE0008	MNE - stratum 08: Vocational-North	906	0.174454
						MNE0009	MNE - stratum 09: Vocational-South	462	0.0889601
						MNE0010	MNE - stratum 10: Mixed-North	315	0.0606546
						MNE0011	MNE - stratum 11: Mixed-South	708	0.136328
						NLD0001	NLD - stratum 01: 01_PRO\VMBO	2892	0.556867
						NLD0002	NLD - stratum 02: 02_HAVO\VWO	2492	0.479845
						NLD0003	NLD - stratum 03: 03_PrivateEducation	1	0.000192554
						NOR0001	NOR - stratum 01: Lower secondary schools	5383	1.03652
						NOR0002	NOR - stratum 02: Upper secondary schools	3	0.000577663
						NOR0003	NOR - stratum 03: Mixed\Both	70	0.0134788
						NZL0101	NZL - stratum 01: Small (<25)	85	0.0163671
						NZL0102	NZL - stratum 02: Medium (25-200)	2128	0.409756
						NZL0203	NZL - stratum 03: Large (>200)	2307	0.444223
						PER0001	PER - stratum 01: Public\Urban\Modal grade	4476	0.861873
						PER0002	PER - stratum 02: Public\Urban\No modal grade	71	0.0136714
						PER0003	PER - stratum 03: Public\Rural\Modal grade	630	0.121309
						PER0004	PER - stratum 04: Public\Rural\No modal grade	12	0.00231065
						PER0005	PER - stratum 05: Private\Urban\Modal grade	1653	0.318292
						PER0006	PER - stratum 06: Private\Urban\No modal grade	101	0.019448
						PER0007	PER - stratum 07: Private\Rural\Modal grade	12	0.00231065
						PER0008	PER - stratum 08: Private\Rural\No modal grade	16	0.00308087
						POL0001	POL - stratum 01: 1 - Gymnasium	4466	0.859948
						POL0002	POL - stratum 02: 2 - Lycee	8	0.00154043
						POL0003	POL - stratum 03: 3 - Vocational	4	0.000770217
						PRT0001	PRT - stratum 01: Alentejo Central,Modal Grade -- 1	84	0.0161746
						PRT0002	PRT - stratum 02: Alentejo Central,Non Modal grade -- 2	39	0.00750962
						PRT0003	PRT - stratum 03: Alentejo Litoral,Modal Grade -- 3	59	0.0113607
						PRT0004	PRT - stratum 04: Alentejo Litoral,Non Modal grade -- 4	30	0.00577663
						PRT0005	PRT - stratum 05: Algarve,Modal Grade -- 5	132	0.0254172
						PRT0006	PRT - stratum 06: Algarve,Non Modal grade -- 6	70	0.0134788
						PRT0007	PRT - stratum 07: Alto Alentejo,Modal Grade -- 7	54	0.0103979
						PRT0008	PRT - stratum 08: Alto Alentejo,Non Modal grade -- 8	41	0.00789473
						PRT0009	PRT - stratum 09: Alto Minho,Modal Grade -- 9	139	0.026765
						PRT0010	PRT - stratum 10: Alto Minho,Non Modal grade -- 10	23	0.00442875
						PRT0011	PRT - stratum 11: Alto Tâmega,Modal Grade -- 11	59	0.0113607
						PRT0012	PRT - stratum 12: Alto Tâmega,Non Modal grade -- 12	8	0.00154043
						PRT0013	PRT - stratum 13: Área Metropolitana de Lisboa,Modal Grade -- 13	1148	0.221052
						PRT0014	PRT - stratum 14: Área Metropolitana de Lisboa,Non Modal grade -- 14	159	0.0306161
						PRT0015	PRT - stratum 15: Área Metropolitana do Porto,Modal Grade -- 15	859	0.165404
						PRT0016	PRT - stratum 16: Área Metropolitana do Porto,Non Modal grade -- 16	113	0.0217586
						PRT0017	PRT - stratum 17: Ave,Modal Grade -- 17	191	0.0367779
						PRT0018	PRT - stratum 18: Ave,Non Modal grade -- 18	68	0.0130937
						PRT0019	PRT - stratum 19: Baixo Alentejo,Modal Grade -- 19	69	0.0132862
						PRT0020	PRT - stratum 20: Baixo Alentejo,Non Modal grade -- 20	19	0.00365853
						PRT0021	PRT - stratum 21: Beira Baixa,Modal Grade -- 21	69	0.0132862
						PRT0022	PRT - stratum 22: Beira Baixa,Non Modal grade -- 22	28	0.00539152
						PRT0023	PRT - stratum 23: Beiras e Serra da Estrela,Modal Grade -- 23	108	0.0207959
						PRT0024	PRT - stratum 24: Beiras e Serra da Estrela,Non Modal grade -- 24	31	0.00596918
						PRT0025	PRT - stratum 25: Cávado,Modal Grade -- 25	201	0.0387034
						PRT0026	PRT - stratum 26: Cávado,Non Modal grade -- 26	65	0.012516
						PRT0027	PRT - stratum 27: Douro,Modal Grade -- 27	88	0.0169448
						PRT0028	PRT - stratum 28: Douro,Non Modal grade -- 28	28	0.00539152
						PRT0029	PRT - stratum 29: Lezíria do Tejo,Modal Grade -- 29	112	0.0215661
						PRT0030	PRT - stratum 30: Lezíria do Tejo,Non Modal grade -- 30	46	0.0088575
						PRT0031	PRT - stratum 31: Médio Tejo,Modal Grade -- 31	96	0.0184852
						PRT0032	PRT - stratum 32: Médio Tejo,Non Modal grade -- 32	54	0.0103979
						PRT0033	PRT - stratum 33: Oeste,Modal Grade -- 33	121	0.0232991
						PRT0034	PRT - stratum 34: Oeste,Non Modal grade -- 34	55	0.0105905
						PRT0035	PRT - stratum 35: R. A. Madeira,Modal Grade -- 35	131	0.0252246
						PRT0036	PRT - stratum 36: R. A. Madeira,Non Modal grade -- 36	44	0.00847239
						PRT0037	PRT - stratum 37: R. A. Açores,Modal Grade -- 37	1217	0.234339
						PRT0038	PRT - stratum 38: R. A. Açores,Non Modal grade -- 38	327	0.0629653
						PRT0039	PRT - stratum 39: Região de Aveiro,Modal Grade -- 39	157	0.030231
						PRT0040	PRT - stratum 40: Região de Aveiro,Non Modal grade -- 40	25	0.00481386
						PRT0041	PRT - stratum 41: Região de Coimbra,Modal Grade -- 41	182	0.0350449
						PRT0042	PRT - stratum 42: Região de Coimbra,Non Modal grade -- 42	29	0.00558407
						PRT0043	PRT - stratum 43: Região de Leiria,Modal Grade -- 43	128	0.024647
						PRT0044	PRT - stratum 44: Região de Leiria,Non Modal grade -- 44	28	0.00539152
						PRT0045	PRT - stratum 45: Tâmega e Sousa,Modal Grade -- 45	266	0.0512194
						PRT0046	PRT - stratum 46: Tâmega e Sousa,Non Modal grade -- 46	61	0.0117458
						PRT0047	PRT - stratum 47: Terras de Trás-os-Montes,Modal Grade -- 47	67	0.0129011
						PRT0048	PRT - stratum 48: Terras de Trás-os-Montes,Non Modal grade -- 48	5	0.000962772
						PRT0049	PRT - stratum 49: Viseu Dão Lafões,Modal Grade -- 49	139	0.026765
						PRT0050	PRT - stratum 50: Viseu Dão Lafões,Non Modal grade -- 50	53	0.0102054
						QAT0101	QAT - region 01 stratum 01: Independent	5934	1.14262
						QAT0102	QAT - region 01 stratum 02: Independent complex	689	0.13267
						QAT0103	QAT - region 01 stratum 03: Community	294	0.056611
						QAT0105	QAT - region 01 stratum 05: Private	132	0.0254172
						QAT0106	QAT - region 01 stratum 06: Private complex	292	0.0562259
						QAT0201	QAT - region 02 stratum 01: Independent	226	0.0435173
						QAT0202	QAT - region 02 stratum 02: Independent complex	37	0.00712451
						QAT0203	QAT - region 02 stratum 03: Community	793	0.152696
						QAT0204	QAT - region 02 stratum 04: International	3683	0.709178
						QAT0206	QAT - region 02 stratum 06: Private complex	3	0.000577663
						QCH9797	Undisclosed STRATUM - China (B-S-J-G)	9841	1.89493
						QUC9797	Massachusetts (USA) - Stratum 12	1652	0.3181
						QUD0410	QUD - stratum 10: Puerto Rico Private (USA)	292	0.0562259
						QUD0411	QUD - stratum 11: Puerto Rico Public (USA)	1106	0.212965
						QUE9797	North Carolina (USA) - Stratum 14	1887	0.36335
						ROU0001	ROU - stratum 01: 1. GIM	311	0.0598844
						ROU0002	ROU - stratum 02: 2. LIC	4565	0.87901
						RUS0003	RUS - stratum 03: Republic of Bashkortostan	183	0.0352374
						RUS0005	RUS - stratum 05: Republic of Dagestan	135	0.0259948
						RUS0007	RUS - stratum 07: Kabardino-Balkarian Republic	111	0.0213735
						RUS0014	RUS - stratum 14: Republic of Sakha (Yakutia)	96	0.0184852
						RUS0016	RUS - stratum 16: Republic of Tatarstan	129	0.0248395
						RUS0021	RUS - stratum 21: Chuvashi Republic	93	0.0179076
						RUS0022	RUS - stratum 22: Altai territory	98	0.0188703
						RUS0023	RUS - stratum 23: Krasnodar territory	173	0.0333119
						RUS0024	RUS - stratum 24: Krasnoyarsk territory	168	0.0323491
						RUS0025	RUS - stratum 25: Primorsky territory	123	0.0236842
						RUS0026	RUS - stratum 26: Stavropol territory	130	0.0250321
						RUS0029	RUS - stratum 29: Arkhangelsk region	129	0.0248395
						RUS0031	RUS - stratum 31: Belgorod region	120	0.0231065
						RUS0033	RUS - stratum 33: Vladimir region	142	0.0273427
						RUS0034	RUS - stratum 34: Volgograd region	103	0.0198331
						RUS0036	RUS - stratum 36: Voronezh region	81	0.0155969
						RUS0037	RUS - stratum 37: Ivanovo region	154	0.0296534
						RUS0038	RUS - stratum 38: Irkutsk region	175	0.033697
						RUS0039	RUS - stratum 39: Kaliningrad region	150	0.0288831
						RUS0041	RUS - stratum 41: Kamchatka territory	109	0.0209884
						RUS0042	RUS - stratum 42: Kemerovo region	103	0.0198331
						RUS0044	RUS - stratum 44: Kostroma region	115	0.0221437
						RUS0048	RUS - stratum 48: Lipetzk region	86	0.0165597
						RUS0050	RUS - stratum 50: Moscow region	286	0.0550705
						RUS0052	RUS - stratum 52: Nizhni Novgorod region	169	0.0325417
						RUS0053	RUS - stratum 53: Novgorod region	89	0.0171373
						RUS0054	RUS - stratum 54: Novosibirsk region	112	0.0215661
						RUS0055	RUS - stratum 55: Omsk region	120	0.0231065
						RUS0056	RUS - stratum 56: Orenburg region	86	0.0165597
						RUS0059	RUS - stratum 59: Perm territory	189	0.0363928
						RUS0061	RUS - stratum 61: Rostov region	206	0.0396662
						RUS0062	RUS - stratum 62: Ryazan region	113	0.0217586
						RUS0063	RUS - stratum 63: Samara region	191	0.0367779
						RUS0064	RUS - stratum 64: Saratov region	109	0.0209884
						RUS0066	RUS - stratum 66: Sverdlovsk region	232	0.0446726
						RUS0070	RUS - stratum 70: Tomsk region	79	0.0152118
						RUS0073	RUS - stratum 73: Ulyanovsk region	116	0.0223363
						RUS0074	RUS - stratum 74: Chelyabinsk region	206	0.0396662
						RUS0077	RUS - stratum 77: The City of Moscow	373	0.0718228
						RUS0078	RUS - stratum 78: The City of Sankt-Petersburg	245	0.0471758
						RUS0086	RUS - stratum 86: Khanty-Mansijsk autonomous district - Yugra	119	0.022914
						RUS0089	RUS - stratum 89: Yamalo-Nenets autonomous district	90	0.0173299
						SGP0101	SGP - stratum 01: Public Secondary	3057	0.588639
						SGP0201	SGP - stratum 01: Public Secondary	2768	0.53299
						SGP0203	SGP - stratum 03: Private Secondary	290	0.0558407
						SVK0001	SVK - stratum 01: ZS \ Region 1_ZAP	1118	0.215276
						SVK0002	SVK - stratum 02: ZS \ Region 2_STR	618	0.118999
						SVK0003	SVK - stratum 03: ZS \ Region 3_ VÝCH	863	0.166174
						SVK0004	SVK - stratum 04: GYM \ Region 1_ZAP	650	0.12516
						SVK0005	SVK - stratum 05: GYM \ Region 2_STR	365	0.0702823
						SVK0006	SVK - stratum 06: GYM \ Region 3_ VÝCH	425	0.0818356
						SVK0007	SVK - stratum 07: others \ Region 1_ZAP	1004	0.193325
						SVK0008	SVK - stratum 08: others \ Region 2_STR	678	0.130552
						SVK0009	SVK - stratum 09: others \ Region 3_ VÝCH	629	0.121117
						SVN0101	SVN - stratum 01: GIMg - gymnasia general	109	0.0209884
						SVN0102	SVN - stratum 02: GIMs - gymnasia specialist	101	0.019448
						SVN0103	SVN - stratum 03: STSI - technical educational programmes	203	0.0390885
						SVN0104	SVN - stratum 04: SPI - vocational of medium duration	156	0.0300385
						SVN0105	SVN - stratum 05: NPI - vocational of short duration	23	0.00442875
						SVN0201	SVN - stratum 01: GIMg - gymnasia general	139	0.026765
						SVN0202	SVN - stratum 02: GIMs - gymnasia specialist	49	0.00943516
						SVN0203	SVN - stratum 03: STSI - technical educational programmes	169	0.0325417
						SVN0204	SVN - stratum 04: SPI - vocational of medium duration	89	0.0171373
						SVN0205	SVN - stratum 05: NPI - vocational of short duration	12	0.00231065
						SVN0301	SVN - stratum 01: GIMg - gymnasia general	88	0.0169448
						SVN0302	SVN - stratum 02: GIMs - gymnasia specialist	86	0.0165597
						SVN0303	SVN - stratum 03: STSI - technical educational programmes	229	0.0440949
						SVN0304	SVN - stratum 04: SPI - vocational of medium duration	154	0.0296534
						SVN0305	SVN - stratum 05: NPI - vocational of short duration	18	0.00346598
						SVN0401	SVN - stratum 01: GIMg - gymnasia general	54	0.0103979
						SVN0403	SVN - stratum 03: STSI - technical educational programmes	83	0.015982
						SVN0404	SVN - stratum 04: SPI - vocational of medium duration	62	0.0119384
						SVN0405	SVN - stratum 05: NPI - vocational of short duration	5	0.000962772
						SVN0501	SVN - stratum 01: GIMg - gymnasia general	23	0.00442875
						SVN0503	SVN - stratum 03: STSI - technical educational programmes	45	0.00866494
						SVN0504	SVN - stratum 04: SPI - vocational of medium duration	49	0.00943516
						SVN0505	SVN - stratum 05: NPI - vocational of short duration	9	0.00173299
						SVN0601	SVN - stratum 01: GIMg - gymnasia general	85	0.0163671
						SVN0602	SVN - stratum 02: GIMs - gymnasia specialist	76	0.0146341
						SVN0603	SVN - stratum 03: STSI - technical educational programmes	131	0.0252246
						SVN0604	SVN - stratum 04: SPI - vocational of medium duration	40	0.00770217
						SVN0605	SVN - stratum 05: NPI - vocational of short duration	3	0.000577663
						SVN0701	SVN - stratum 01: GIMg - gymnasia general	458	0.0881899
						SVN0702	SVN - stratum 02: GIMs - gymnasia specialist	143	0.0275353
						SVN0703	SVN - stratum 03: STSI - technical educational programmes	544	0.10475
						SVN0704	SVN - stratum 04: SPI - vocational of medium duration	237	0.0456354
						SVN0705	SVN - stratum 05: NPI - vocational of short duration	26	0.00500641
						SVN0801	SVN - stratum 01: GIMg - gymnasia general	195	0.0375481
						SVN0802	SVN - stratum 02: GIMs - gymnasia specialist	78	0.0150192
						SVN0803	SVN - stratum 03: STSI - technical educational programmes	464	0.0893452
						SVN0804	SVN - stratum 04: SPI - vocational of medium duration	318	0.0612323
						SVN0805	SVN - stratum 05: NPI - vocational of short duration	12	0.00231065
						SVN0901	SVN - stratum 01: GIMg - gymnasia general	72	0.0138639
						SVN0902	SVN - stratum 02: GIMs - gymnasia specialist	13	0.00250321
						SVN0903	SVN - stratum 03: STSI - technical educational programmes	161	0.0310012
						SVN0904	SVN - stratum 04: SPI - vocational of medium duration	89	0.0171373
						SVN0905	SVN - stratum 05: NPI - vocational of short duration	2	0.000385109
						SVN1001	SVN - stratum 01: GIMg - gymnasia general	163	0.0313864
						SVN1002	SVN - stratum 02: GIMs - gymnasia specialist	103	0.0198331
						SVN1003	SVN - stratum 03: STSI - technical educational programmes	385	0.0741334
						SVN1004	SVN - stratum 04: SPI - vocational of medium duration	269	0.0517971
						SVN1005	SVN - stratum 05: NPI - vocational of short duration	19	0.00365853
						SVN1101	SVN - stratum 01: GIMg - gymnasia general	24	0.0046213
						SVN1102	SVN - stratum 02: GIMs - gymnasia specialist	21	0.00404364
						SVN1103	SVN - stratum 03: STSI - technical educational programmes	47	0.00905005
						SVN1104	SVN - stratum 04: SPI - vocational of medium duration	39	0.00750962
						SVN1105	SVN - stratum 05: NPI - vocational of short duration	1	0.000192554
						SVN1201	SVN - stratum 01: GIMg - gymnasia general	25	0.00481386
						SVN1203	SVN - stratum 03: STSI - technical educational programmes	64	0.0123235
						SVN1204	SVN - stratum 04: SPI - vocational of medium duration	19	0.00365853
						SVN1205	SVN - stratum 05: NPI - vocational of short duration	7	0.00134788
						SVN9006	SVN - stratum 06: OS - elementary school	109	0.0209884
						SVN9007	SVN - stratum 07: IO - adult educational programme	9	0.00173299
						SWE0001	SWE - stratum 01: PUB\LOWER SEC\METRO	1288	0.24801
						SWE0002	SWE - stratum 02: PUB\LOWER SEC\LARGE CITIES	1820	0.350449
						SWE0003	SWE - stratum 03: PUB\LOWER SEC\OTHER	1298	0.249935
						SWE0004	SWE - stratum 04: PUB\UPPER SEC	40	0.00770217
						SWE0005	SWE - stratum 05: INDEP\LOWER and mixed ISCED2 & ISCED3\METRO	504	0.0970474
						SWE0006	SWE - stratum 06: INDEP\LOWER SEC\LARGE CITIES	378	0.0727855
						SWE0007	SWE - stratum 07: INDEP\LOWER SEC\OTHER	130	0.0250321
						TAP9797	Undisclosed STRATUM - Chinese Taipei	7708	1.48421
						THA9797	Undisclosed STRATUM - Thailand	8249	1.58838
						TTO0001	TTO - stratum 01: Caroni\Secular	295	0.0568035
						TTO0002	TTO - stratum 02: Caroni\Religious	246	0.0473684
						TTO0004	TTO - stratum 04: North Eastern\Secular	296	0.0569961
						TTO0005	TTO - stratum 05: North Eastern\Religious	43	0.00827984
						TTO0006	TTO - stratum 06: North Eastern\Private	30	0.00577663
						TTO0007	TTO - stratum 07: Port of Spain\Secular	449	0.0864569
						TTO0008	TTO - stratum 08: Port of Spain\Religious	396	0.0762515
						TTO0009	TTO - stratum 09: Port of Spain\Private	22	0.00423619
						TTO0010	TTO - stratum 10: St. George East\Secular	555	0.106868
						TTO0011	TTO - stratum 11: St. George East\Religious	298	0.0573812
						TTO0012	TTO - stratum 12: St. George East\Private	60	0.0115533
						TTO0013	TTO - stratum 13: St. Patrick\Secular	319	0.0614248
						TTO0014	TTO - stratum 14: St. Patrick\Religious	212	0.0408215
						TTO0016	TTO - stratum 16: South Eastern\Secular	342	0.0658536
						TTO0017	TTO - stratum 17: South Eastern\Religious	102	0.0196405
						TTO0018	TTO - stratum 18: South Eastern\Private	12	0.00231065
						TTO0019	TTO - stratum 19: Victoria\Secular	396	0.0762515
						TTO0020	TTO - stratum 20: Victoria\Religious	312	0.0600769
						TTO0021	TTO - stratum 21: Victoria\Private	40	0.00770217
						TTO0022	TTO - stratum 22: Tobago\Secular	201	0.0387034
						TTO0023	TTO - stratum 23: Tobago\Religious	66	0.0127086
						TUN0001	TUN - stratum 01: North-east\Urban	799	0.153851
						TUN0002	TUN - stratum 02: North-east\Periphery	641	0.123427
						TUN0003	TUN - stratum 03: North-east\Rural	449	0.0864569
						TUN0004	TUN - stratum 04: North-west\Urban	258	0.049679
						TUN0005	TUN - stratum 05: North-west \Periphery	57	0.0109756
						TUN0006	TUN - stratum 06: North-west \Rural	386	0.074326
						TUN0007	TUN - stratum 07: South-east\Urban	392	0.0754813
						TUN0008	TUN - stratum 08: South-east\Periphery	212	0.0408215
						TUN0009	TUN - stratum 09: South-east\Rural	312	0.0600769
						TUN0010	TUN - stratum 10: South-west\Urban	139	0.026765
						TUN0011	TUN - stratum 11: South-west\Periphery	58	0.0111681
						TUN0012	TUN - stratum 12: South-west\Rural	164	0.0315789
						TUN0013	TUN - stratum 13: Center-east\Urban	330	0.0635429
						TUN0014	TUN - stratum 14: Center-east\Periphery	262	0.0504492
						TUN0015	TUN - stratum 15: Center-east\Rural	291	0.0560333
						TUN0016	TUN - stratum 16: Center-west\Urban	187	0.0360077
						TUN0017	TUN - stratum 17: Center-west\Periphery	53	0.0102054
						TUN0018	TUN - stratum 18: Center-west\Rural	385	0.0741334
						TUR0101	TUR - stratum 01: TR1 BASIC EDUCATION	21	0.00404364
						TUR0102	TUR - stratum 02: TR1 GENERAL SECONDARY	508	0.0978176
						TUR0103	TUR - stratum 03: TR1 VOCATIONAL AND TECHNICAL SECONDARY	541	0.104172
						TUR0104	TUR - stratum 04: TR2 BASIC EDUCATION	6	0.00115533
						TUR0105	TUR - stratum 05: TR2 GENERAL SECONDARY	126	0.0242618
						TUR0106	TUR - stratum 06: TR2 VOCATIONAL AND TECHNICAL SECONDARY	113	0.0217586
						TUR0107	TUR - stratum 07: TR3 BASIC EDUCATION	1	0.000192554
						TUR0108	TUR - stratum 08: TR3 GENERAL SECONDARY	386	0.074326
						TUR0109	TUR - stratum 09: TR3 VOCATIONAL AND TECHNICAL SECONDARY	320	0.0616174
						TUR0110	TUR - stratum 10: TR4 BASIC EDUCATION	2	0.000385109
						TUR0111	TUR - stratum 11: TR4 GENERAL SECONDARY	238	0.0458279
						TUR0112	TUR - stratum 12: TR4 VOCATIONAL AND TECHNICAL SECONDARY	270	0.0519897
						TUR0213	TUR - stratum 13: TR5 BASIC EDUCATION	3	0.000577663
						TUR0214	TUR - stratum 14: TR5 GENERAL SECONDARY	337	0.0648908
						TUR0215	TUR - stratum 15: TR5 VOCATIONAL AND TECHNICAL SECONDARY	213	0.0410141
						TUR0216	TUR - stratum 16: TR6 BASIC EDUCATION	9	0.00173299
						TUR0217	TUR - stratum 17: TR6 GENERAL SECONDARY	465	0.0895378
						TUR0218	TUR - stratum 18: TR6 VOCATIONAL AND TECHNICAL SECONDARY	343	0.0660461
						TUR0219	TUR - stratum 19: TR7 BASIC EDUCATION	4	0.000770217
						TUR0220	TUR - stratum 20: TR7 GENERAL SECONDARY	186	0.0358151
						TUR0221	TUR - stratum 21: TR7 VOCATIONAL AND TECHNICAL SECONDARY	144	0.0277278
						TUR0222	TUR - stratum 22: TR8 BASIC EDUCATION	3	0.000577663
						TUR0223	TUR - stratum 23: TR8 GENERAL SECONDARY	189	0.0363928
						TUR0224	TUR - stratum 24: TR8 VOCATIONAL AND TECHNICAL SECONDARY	111	0.0213735
						TUR0225	TUR - stratum 25: TR9 BASIC EDUCATION	6	0.00115533
						TUR0226	TUR - stratum 26: TR9 GENERAL SECONDARY	118	0.0227214
						TUR0227	TUR - stratum 27: TR9 VOCATIONAL AND TECHNICAL SECONDARY	70	0.0134788
						TUR0228	TUR - stratum 28: TRA BASIC EDUCATION	9	0.00173299
						TUR0229	TUR - stratum 29: TRA GENERAL SECONDARY	116	0.0223363
						TUR0230	TUR - stratum 30: TRA VOCATIONAL AND TECHNICAL SECONDARY	74	0.014249
						TUR0231	TUR - stratum 31: TRB BASIC EDUCATION	3	0.000577663
						TUR0232	TUR - stratum 32: TRB GENERAL SECONDARY	178	0.0342747
						TUR0233	TUR - stratum 33: TRB VOCATIONAL AND TECHNICAL SECONDARY	95	0.0182927
						TUR0234	TUR - stratum 34: TRC BASIC EDUCATION	54	0.0103979
						TUR0235	TUR - stratum 35: TRC GENERAL SECONDARY	374	0.0720153
						TUR0236	TUR - stratum 36: TRC VOCATIONAL AND TECHNICAL SECONDARY	259	0.0498716
						URY0001	URY - stratum 01: Pub. Gen. Sec \ Lower secondary	926	0.178305
						URY0002	URY - stratum 02: Pub. Gen. Sec \ Mixed	1803	0.347175
						URY0003	URY - stratum 03: Pub. Gen. Sec \Upper Secondary	1075	0.206996
						URY0004	URY - stratum 04: Pri. Gen. Sec \ Lower secondary	16	0.00308087
						URY0005	URY - stratum 05: Pri. Gen. Sec \ Mixed	1011	0.194672
						URY0006	URY - stratum 06: Pri. Gen. Sec \Upper Secondary	49	0.00943516
						URY0007	URY - stratum 07: Pub. Tech. Sec \ Lower secondary	114	0.0219512
						URY0008	URY - stratum 08: Pub. Tech. Sec \ Mixed	925	0.178113
						URY0009	URY - stratum 09: Pub. Tech. Sec \Upper Secondary	132	0.0254172
						URY0010	URY - stratum 10: Rur. w. lower sec. degree \ Lower secondary	11	0.0021181
						USA9797	Undisclosed STRATUM - United States	5712	1.09987
						VNM0101	VNM - stratum 01: Northern Vietnam,>50% public funding,Urban	806	0.155199
						VNM0102	VNM - stratum 02: Northern Vietnam,>50% public funding,Rural	764	0.147111
						VNM0103	VNM - stratum 03: Northern Vietnam,>50% public funding,Remote area	148	0.028498
						VNM0104	VNM - stratum 04: Northern Vietnam,<50% public funding,Urban	137	0.0263799
						VNM0105	VNM - stratum 05: Northern Vietnam,<50% public funding,Rural	103	0.0198331
						VNM0207	VNM - stratum 07: Central Vietnam,>50% public funding,Urban	790	0.152118
						VNM0208	VNM - stratum 08: Central Vietnam,>50% public funding,Rural	884	0.170218
						VNM0209	VNM - stratum 09: Central Vietnam,>50% public funding,Remote area	198	0.0381258
						VNM0210	VNM - stratum 10: Central Vietnam,<50% public funding,Urban	67	0.0129011
						VNM0211	VNM - stratum 11: Central Vietnam,<50% public funding,Rural	67	0.0129011
						VNM0313	VNM - stratum 13: Southern Vietnam,>50% public funding,Urban	989	0.190436
						VNM0314	VNM - stratum 14: Southern Vietnam,>50% public funding,Rural	679	0.130744
						VNM0315	VNM - stratum 15: Southern Vietnam,>50% public funding,Remote area	64	0.0123235
						VNM0316	VNM - stratum 16: Southern Vietnam,<50% public funding,Urban	62	0.0119384
						VNM0317	VNM - stratum 17: Southern Vietnam,<50% public funding,Rural	68	0.0130937
SUBNATIO	Adjudicated sub-region code 7-digit code (3-digit country code + region ID + stratum ID)	CHAR	$7.	9
						0080000	Albania	5215	1.00417
						0120000	Algeria	5519	1.06271
						0320100	Argentina - Ciudad Autónoma de Buenos	1657	0.319062
						0360000	Australia	14530	2.79781
						0400000	Austria	7007	1.34923
						0560000	Belgium - Rest of the country	3976	0.765596
						0560100	Belgium - Flemish community	5675	1.09275
						0760000	Brazil	23141	4.4559
						1000000	Bulgaria	5928	1.14146
						1240000	Canada	20058	3.86225
						1520000	Chile	7053	1.35809
						1580000	Chinese Taipei	7708	1.48421
						1700000	Colombia	11795	2.27118
						1880000	Costa Rica	6866	1.32208
						1910000	Croatia	5809	1.11855
						2030000	Czech Republic	6894	1.32747
						2080000	Denmark	7161	1.37888
						2140000	Dominican Republic	4740	0.912707
						2330000	Estonia	5587	1.0758
						2460000	Finland	5882	1.1326
						2500000	France	6108	1.17612
						2680000	Georgia	5316	1.02362
						2760000	Germany	6504	1.25237
						3000000	Greece	5532	1.06521
						3440000	Hong Kong	5359	1.0319
						3480000	Hungary	5658	1.08947
						3520000	Iceland	3371	0.649101
						3600000	Indonesia	6513	1.25411
						3720000	Ireland	5741	1.10545
						3760000	Israel	6598	1.27047
						3800000	Italy	11583	2.23036
						3920000	Japan	6647	1.27991
						4000000	Jordan	7267	1.39929
						4100000	Korea	5581	1.07465
						4110000	Kosovo	4826	0.929267
						4220000	Lebanon	4546	0.875352
						4280000	Latvia	4869	0.937547
						4400000	Lithuania	6525	1.25642
						4420000	Luxembourg	5299	1.02035
						4460000	Macao	4476	0.861873
						4700000	Malta	3634	0.699742
						4840000	Mexico	7568	1.45725
						4980000	Moldova	5325	1.02535
						4990000	Montenegro	5665	1.09082
						5280000	Netherlands	5385	1.0369
						5540000	New Zealand	4520	0.870345
						5780000	Norway	5456	1.05058
						6040000	Peru	6971	1.3423
						6160000	Poland	4478	0.862258
						6200000	Portugal	7325	1.41046
						6300000	Puerto Rico (USA)	1398	0.269191
						6340000	Qatar	12083	2.32663
						6420000	Romania	4876	0.938895
						6430000	Russian Federation	6036	1.16226
						7020000	Singapore	6115	1.17747
						7030000	Slovak Republic	6350	1.22272
						7040000	Vietnam	5826	1.12182
						7050000	Slovenia	6406	1.2335
						7240000	Spain - Rest of the country	6736	1.29705
						7240100	Spain - Andalusia	1813	0.349101
						7240200	Spain - Aragon	1798	0.346213
						7240300	Spain - Asturias	1790	0.344672
						7240400	Spain - Balearic Islands	1797	0.34602
						7240500	Spain - Canary Islands	1842	0.354685
						7240600	Spain - Cantabria	1924	0.370474
						7240700	Spain - Castile and Leon	1858	0.357766
						7240800	Spain - Castile-La Mancha	1889	0.363735
						7240900	Spain - Catalonia	1769	0.340629
						7241000	Spain - Extremadura	1809	0.348331
						7241100	Spain - Galicia	1865	0.359114
						7241200	Spain - La Rioja	1461	0.281322
						7241300	Spain - Madrid	1808	0.348138
						7241400	Spain - Murcia	1796	0.345828
						7241500	Spain - Navarre	1874	0.360847
						7241600	Spain - Basque Country	3612	0.695506
						7241700	Spain - Comunidad Valenciana	1625	0.312901
						7520000	Sweden	5458	1.05096
						7560000	Switzerland	5860	1.12837
						7640000	Thailand	8249	1.58838
						7800000	Trinidad and Tobago	4692	0.903465
						7840000	United Arab Emirates - Rest of the country	4270	0.822207
						7840100	United Arab Emirates - Abu Dhabi	3610	0.695121
						7840200	United Arab Emirates - Dubai	6287	1.21059
						7880000	Tunisia	5375	1.03498
						7920000	Turkey	5895	1.13511
						8070000	FYROM	5324	1.02516
						8260000	United Kingdom - Rest of the country	11046	2.12695
						8262000	United Kingdom - Scotland	3111	0.599036
						8400000	United States - Rest of the country	5712	1.09987
						8400300	United States - Massachusetts	1652	0.3181
						8400400	United States - North Carolina	1887	0.36335
						8580000	Uruguay	6062	1.16726
						9700000	B-S-J-G (China)	9841	1.89493
OECD	OECD country	NUM	1.0	10	0 - 2
						0	No	233447	44.9512
						1	Yes	248620	47.8729
						2	Not Applicable	37267	7.17592
ADMINMODE	Mode of Respondent	NUM	1.0	11	1 - 2
						1	Paper	71934	13.8512
						2	Computer	447400	86.1488
LANGTEST_QQQ	Language of Questionnaire	NUM	3.0	12	113 - 622
						113	Indonesian	6513	1.25411
						118	Romanian	8709	1.67696
						121	Estonian	4296	0.827213
						130	Georgian	4935	0.950256
						140	Albanian	11375	2.19031
						141	Bokmål	4904	0.944286
						148	German	21946	4.2258
						156	Spanish	84797	16.328
						160	Catalan	4319	0.831642
						170	Slovak	5887	1.13357
						200	Italian	10766	2.07304
						232	Portuguese	29348	5.65108
						244	Czech	6840	1.31707
						264	Danish	7070	1.36136
						266	Croatian	5744	1.10603
						273	Polish	5053	0.972977
						286	Japanese	6640	1.27856
						301	Korean	5557	1.07002
						313	English	90996	17.5217
						316	Chinese	26354	5.07458
						322	Dutch	10984	2.11502
						325	Latvian	3551	0.68376
						329	Vietnamese	5826	1.12182
						344	Turkish	5956	1.14685
						351	Bulgarian	5866	1.12952
						369	Azerbaijani	202	0.038896
						375	Lithuanian	5082	0.978561
						379	Welsh	276	0.053145
						404	Faroese	1	0.000192554
						420	Finnish	5491	1.05732
						422	Hebrew	4893	0.942168
						434	Irish	60	0.0115533
						442	Slovenian	6455	1.24294
						449	Greek	5513	1.06155
						451	Basque	1322	0.254557
						467	Icelandic	3323	0.639858
						474	Galician	1581	0.304428
						492	FYROMn	3886	0.748266
						493	French	19400	3.73555
						494	Swedish	5684	1.09448
						495	Russian	10280	1.97946
						496	Hungarian	6424	1.23697
						500	Arabic	34283	6.60134
						513	Nynorsk	428	0.0824132
						555	Thai	8114	1.56239
						608	Valencian	441	0.0849165
						622	Serb (Yekavian)	5594	1.07715
						SYSTEM MISSING	Missing	6369	1.22638
ST016Q01NA	Overall, how satisfied are you with your life as a whole these days?	NUM	2.0	13	0 - 10
ST038Q01NA	I got called names by other students.	NUM	1.0	14	7 - 7
						7	Not Applicable	449267	86.5083
						7 / .N	Not Applicable	70067	13.4917
ST038Q02NA	I got picked on by other students.	NUM	1.0	15	7 - 7
						7	Not Applicable	449267	86.5083
						7 / .N	Not Applicable	70067	13.4917
ST038Q03NA	Other students left me out of things on purpose.	NUM	1.0	16	1 - 4
						1	Never or almost never	315299	60.7122
						2	A few times a year	59608	11.4778
						3	A few times a month	20025	3.8559
						4	Once a week or more	12683	2.44217
						7 / .N	Not Applicable	92205	17.7545
						9 / .M	No Response	12183	2.34589
						SYSTEM MISSING	Missing	7331	1.41162
ST038Q04NA	Other students made fun of me.	NUM	1.0	17	1 - 4
						1	Never or almost never	283243	54.5397
						2	A few times a year	77419	14.9074
						3	A few times a month	26390	5.08151
						4	Once a week or more	20694	3.98472
						7 / .N	Not Applicable	92205	17.7545
						9 / .M	No Response	12052	2.32066
						SYSTEM MISSING	Missing	7331	1.41162
ST038Q05NA	I was threatened by other students.	NUM	1.0	18	1 - 4
						1	Never or almost never	358695	69.0683
						2	A few times a year	30924	5.95455
						3	A few times a month	9904	1.90706
						4	Once a week or more	7770	1.49615
						7 / .N	Not Applicable	92205	17.7545
						9 / .M	No Response	12505	2.40789
						SYSTEM MISSING	Missing	7331	1.41162
ST038Q06NA	Other students took away or destroyed things that belonged to me.	NUM	1.0	19	1 - 4
						1	Never or almost never	341581	65.7729
						2	A few times a year	44886	8.64299
						3	A few times a month	12543	2.41521
						4	Once a week or more	8420	1.62131
						7 / .N	Not Applicable	92205	17.7545
						9 / .M	No Response	12368	2.38151
						SYSTEM MISSING	Missing	7331	1.41162
ST038Q07NA	I got hit or pushed around by other students.	NUM	1.0	20	1 - 4
						1	Never or almost never	356907	68.724
						2	A few times a year	31552	6.07547
						3	A few times a month	9897	1.90571
						4	Once a week or more	8459	1.62882
						7 / .N	Not Applicable	92205	17.7545
						9 / .M	No Response	12983	2.49993
						SYSTEM MISSING	Missing	7331	1.41162
ST038Q08NA	Other students spread nasty rumours about me.	NUM	1.0	21	1 - 4
						1	Never or almost never	300958	57.9508
						2	A few times a year	70039	13.4863
						3	A few times a month	20928	4.02978
						4	Once a week or more	14710	2.83247
						7 / .N	Not Applicable	92205	17.7545
						9 / .M	No Response	13163	2.53459
						SYSTEM MISSING	Missing	7331	1.41162

## Sheet: School
NAME	VARLABEL	TYPE	FORMAT	VARNUM	MINMAX	VAL	LABEL	COUNT	PERCENT
CNTRYID	Country Identifier	NUM	3.0	1	8 - 974
						8	Albania	230	1.28434
						12	Algeria	161	0.899039
						36	Australia	758	4.23275
						40	Austria	269	1.50212
						56	Belgium	288	1.60822
						76	Brazil	841	4.69623
						100	Bulgaria	180	1.00514
						124	Canada	759	4.23833
						152	Chile	227	1.26759
						158	Chinese Taipei	214	1.195
						170	Colombia	372	2.07728
						188	Costa Rica	205	1.14474
						191	Croatia	160	0.893455
						203	Czech Republic	344	1.92093
						208	Denmark	333	1.8595
						214	Dominican Republic	194	1.08331
						233	Estonia	206	1.15032
						246	Finland	168	0.938128
						250	France	252	1.40719
						268	Georgia	262	1.46303
						276	Germany	256	1.42953
						300	Greece	211	1.17824
						344	Hong Kong	138	0.770605
						348	Hungary	245	1.3681
						352	Iceland	124	0.692428
						360	Indonesia	236	1.31785
						372	Ireland	167	0.932544
						376	Israel	173	0.966049
						380	Italy	474	2.64686
						392	Japan	198	1.10565
						400	Jordan	250	1.39602
						410	Korea	168	0.938128
						411	Kosovo	224	1.25084
						422	Lebanon	270	1.50771
						428	Latvia	250	1.39602
						440	Lithuania	311	1.73665
						442	Luxembourg	44	0.2457
						446	Macao	45	0.251284
						470	Malta	59	0.329462
						484	Mexico	275	1.53563
						498	Moldova	229	1.27876
						499	Montenegro	64	0.357382
						528	Netherlands	187	1.04423
						554	New Zealand	183	1.02189
						578	Norway	229	1.27876
						604	Peru	281	1.56913
						616	Poland	169	0.943712
						620	Portugal	246	1.37369
						634	Qatar	167	0.932544
						642	Romania	182	1.01631
						643	Russian Federation	210	1.17266
						702	Singapore	177	0.988385
						703	Slovak Republic	290	1.61939
						704	Vietnam	188	1.04981
						705	Slovenia	333	1.8595
						724	Spain	201	1.1224
						752	Sweden	202	1.12799
						756	Switzerland	227	1.26759
						764	Thailand	273	1.52446
						780	Trinidad and Tobago	149	0.83203
						784	United Arab Emirates	473	2.64128
						788	Tunisia	165	0.921376
						792	Turkey	187	1.04423
						807	FYROM	106	0.591914
						826	United Kingdom	550	3.07125
						840	United States	177	0.988385
						858	Uruguay	220	1.2285
						970	B-S-J-G (China)	268	1.49654
						971	Spain (Regions)	976	5.45008
						974	Argentina (Ciudad Autónoma de Buenos)	58	0.323878
CNT	Country code 3-character	CHAR	$3.	2
						ALB	Albania	230	1.28434
						ARE	United Arab Emirates	473	2.64128
						AUS	Australia	758	4.23275
						AUT	Austria	269	1.50212
						BEL	Belgium	288	1.60822
						BGR	Bulgaria	180	1.00514
						BRA	Brazil	841	4.69623
						CAN	Canada	759	4.23833
						CHE	Switzerland	227	1.26759
						CHL	Chile	227	1.26759
						COL	Colombia	372	2.07728
						CRI	Costa Rica	205	1.14474
						CZE	Czech Republic	344	1.92093
						DEU	Germany	256	1.42953
						DNK	Denmark	333	1.8595
						DOM	Dominican Republic	194	1.08331
						DZA	Algeria	161	0.899039
						ESP	Spain	201	1.1224
						EST	Estonia	206	1.15032
						FIN	Finland	168	0.938128
						FRA	France	252	1.40719
						GBR	United Kingdom	550	3.07125
						GEO	Georgia	262	1.46303
						GRC	Greece	211	1.17824
						HKG	Hong Kong	138	0.770605
						HRV	Croatia	160	0.893455
						HUN	Hungary	245	1.3681
						IDN	Indonesia	236	1.31785
						IRL	Ireland	167	0.932544
						ISL	Iceland	124	0.692428
						ISR	Israel	173	0.966049
						ITA	Italy	474	2.64686
						JOR	Jordan	250	1.39602
						JPN	Japan	198	1.10565
						KOR	Korea	168	0.938128
						KSV	Kosovo	224	1.25084
						LBN	Lebanon	270	1.50771
						LTU	Lithuania	311	1.73665
						LUX	Luxembourg	44	0.2457
						LVA	Latvia	250	1.39602
						MAC	Macao	45	0.251284
						MDA	Moldova	229	1.27876
						MEX	Mexico	275	1.53563
						MKD	FYROM	106	0.591914
						MLT	Malta	59	0.329462
						MNE	Montenegro	64	0.357382
						NLD	Netherlands	187	1.04423
						NOR	Norway	229	1.27876
						NZL	New Zealand	183	1.02189
						PER	Peru	281	1.56913
						POL	Poland	169	0.943712
						PRT	Portugal	246	1.37369
						QAR	Argentina (Ciudad Autónoma de Buenos)	58	0.323878
						QAT	Qatar	167	0.932544
						QCH	B-S-J-G (China)	268	1.49654
						QES	Spain (Regions)	976	5.45008
						ROU	Romania	182	1.01631
						RUS	Russian Federation	210	1.17266
						SGP	Singapore	177	0.988385
						SVK	Slovak Republic	290	1.61939
						SVN	Slovenia	333	1.8595
						SWE	Sweden	202	1.12799
						TAP	Chinese Taipei	214	1.195
						THA	Thailand	273	1.52446
						TTO	Trinidad and Tobago	149	0.83203
						TUN	Tunisia	165	0.921376
						TUR	Turkey	187	1.04423
						URY	Uruguay	220	1.2285
						USA	United States	177	0.988385
						VNM	Vietnam	188	1.04981
CNTSCHID	Intl. School ID	NUM	8.0	3	800001 - 97400238
CYC	PISA Assessment Cycle (2 digits + 2 character Assessment type - MS\FT)	CHAR	$4.	4
NatCen	National Centre 6-digit Code	CHAR	$6.	5
						000800	Albania	230	1.28434
						001200	Algeria	161	0.899039
						003200	Argentina	58	0.323878
						003600	Australia	758	4.23275
						004000	Austria	269	1.50212
						005600	Belgium	288	1.60822
						007600	Brazil	841	4.69623
						010000	Bulgaria	180	1.00514
						012400	Canada	759	4.23833
						015200	Chile	227	1.26759
						015600	China	268	1.49654
						015800	Chinese Taipei	214	1.195
						017000	Colombia	372	2.07728
						018800	Costa Rica	205	1.14474
						019100	Croatia	160	0.893455
						020300	Czech Republic	344	1.92093
						020800	Denmark	333	1.8595
						021400	Dominican Republic	194	1.08331
						023300	Estonia	206	1.15032
						024600	Finland	168	0.938128
						025000	France	252	1.40719
						026800	Georgia	262	1.46303
						027600	Germany	256	1.42953
						030000	Greece	211	1.17824
						034400	Hong Kong	138	0.770605
						034800	Hungary	245	1.3681
						035200	Iceland	124	0.692428
						036000	Indonesia	236	1.31785
						037200	Ireland	167	0.932544
						037600	Israel	173	0.966049
						038000	Italy	474	2.64686
						039200	Japan	198	1.10565
						040000	Jordan	250	1.39602
						041000	Korea	168	0.938128
						041100	Kosovo	224	1.25084
						042200	Lebanon	270	1.50771
						042800	Latvia	250	1.39602
						044000	Lithuania	311	1.73665
						044200	Luxembourg	44	0.2457
						044600	Macao	45	0.251284
						047000	Malta	59	0.329462
						048400	Mexico	275	1.53563
						049800	Moldova	229	1.27876
						049900	Montenegro	64	0.357382
						052800	Netherlands	187	1.04423
						055400	New Zealand	183	1.02189
						057800	Norway	229	1.27876
						060400	Peru	281	1.56913
						061600	Poland	169	0.943712
						062000	Portugal	246	1.37369
						063400	Qatar	167	0.932544
						064200	Romania	182	1.01631
						064300	Russian Federation	210	1.17266
						070200	Singapore	177	0.988385
						070300	Slovak Republic	290	1.61939
						070400	Vietnam	188	1.04981
						070500	Slovenia	333	1.8595
						072400	Spain	1177	6.57248
						075200	Sweden	202	1.12799
						075600	Switzerland	227	1.26759
						076400	Thailand	273	1.52446
						078000	Trinidad and Tobago	149	0.83203
						078400	United Arab Emirates	473	2.64128
						078800	Tunisia	165	0.921376
						079200	Turkey	187	1.04423
						080700	FYROM	106	0.591914
						082700	United Kingdom - excl. Scotland	441	2.46259
						082800	United Kingdom: Scotland	109	0.608666
						084000	United States	177	0.988385
						085800	Uruguay	220	1.2285
Region	Region	NUM	5.0	6	800 - 97000
						800	Albania	230	1.28434
						1200	Algeria	161	0.899039
						3201	Argentina: Ciudad Autónoma de Buenos	58	0.323878
						3600	Australia	758	4.23275
						4000	Austria	269	1.50212
						5601	Belgium: Flemish community	175	0.977217
						5602	Belgium: French community	103	0.575162
						5603	Belgium: German-speaking community	10	0.055841
						7600	Brazil	841	4.69623
						10000	Bulgaria	180	1.00514
						12401	Canada: Newfoundland and Labrador	50	0.279205
						12402	Canada: Prince Edward Island	18	0.100514
						12403	Canada: Nova Scotia	55	0.307125
						12404	Canada: New Brunswick	54	0.301541
						12405	Canada: Quebec	95	0.530489
						12406	Canada: Ontario	143	0.798526
						12407	Canada: Manitoba	88	0.491401
						12408	Canada: Saskatchewan	85	0.474648
						12409	Canada: Alberta	92	0.513737
						12410	Canada: British Columbia	79	0.441144
						15200	Chile	227	1.26759
						15800	Chinese Taipei	214	1.195
						17000	Colombia	159	0.887871
						17001	Colombia: Bogotá	51	0.284789
						17002	Colombia: Manizales	53	0.295957
						17004	Colombia: Medellín	51	0.284789
						17005	Colombia: Cali	58	0.323878
						18800	Costa Rica	205	1.14474
						19100	Croatia	160	0.893455
						20300	Czech Republic	344	1.92093
						20800	Denmark	333	1.8595
						21400	Dominican Republic	194	1.08331
						23300	Estonia	206	1.15032
						24600	Finland	168	0.938128
						25000	France	252	1.40719
						26800	Georgia	262	1.46303
						27600	Germany	256	1.42953
						30000	Greece	211	1.17824
						34400	Hong Kong	138	0.770605
						34800	Hungary	245	1.3681
						35200	Iceland	124	0.692428
						36000	Indonesia	236	1.31785
						37200	Ireland	167	0.932544
						37600	Israel	173	0.966049
						38000	Italy	182	1.01631
						38001	Italy: Bolzano	82	0.457896
						38003	Italy: Campania	75	0.418807
						38007	Italy: Lombardia	78	0.435559
						38012	Italy: Trento	57	0.318294
						39200	Japan	198	1.10565
						40000	Jordan	250	1.39602
						41000	Korea	168	0.938128
						41100	Kosovo	224	1.25084
						42200	Lebanon	270	1.50771
						42800	Latvia	250	1.39602
						44000	Lithuania	311	1.73665
						44200	Luxembourg	44	0.2457
						44600	Macao	45	0.251284
						47000	Malta	59	0.329462
						48400	Mexico	275	1.53563
						49800	Moldova	229	1.27876
						49900	Montenegro	64	0.357382
						52800	Netherlands	187	1.04423
						55400	New Zealand	183	1.02189
						57800	Norway	229	1.27876
						60400	Peru	281	1.56913
						61600	Poland	169	0.943712
						62000	Portugal	199	1.11124
						62001	Portugal: Região Autónoma dos Açores	47	0.262452
						63400	Qatar	167	0.932544
						64200	Romania	182	1.01631
						64300	Russian Federation	210	1.17266
						70200	Singapore	177	0.988385
						70300	Slovak Republic	290	1.61939
						70400	Vietnam	188	1.04981
						70500	Slovenia	333	1.8595
						72400	Spain	201	1.1224
						72401	Spain: Andalusia	54	0.301541
						72402	Spain: Aragon	53	0.295957
						72403	Spain: Asturias	54	0.301541
						72404	Spain: Balearic Islands	54	0.301541
						72405	Spain: Canary Islands	54	0.301541
						72406	Spain: Cantabria	56	0.312709
						72407	Spain: Castile and Leon	57	0.318294
						72408	Spain: Castile-La Mancha	55	0.307125
						72409	Spain: Catalonia	52	0.290373
						72410	Spain: Extremadura	53	0.295957
						72411	Spain: Galicia	59	0.329462
						72412	Spain: La Rioja	47	0.262452
						72413	Spain: Madrid	51	0.284789
						72414	Spain: Murcia	53	0.295957
						72415	Spain: Navarre	52	0.290373
						72416	Spain: Basque Country	119	0.664508
						72417	Spain: Comunidad Valenciana	53	0.295957
						75200	Sweden	202	1.12799
						75600	Switzerland	227	1.26759
						76400	Thailand	273	1.52446
						78000	Trinidad and Tobago	149	0.83203
						78401	United Arab Emirates: Abu Dhabi	112	0.625419
						78402	United Arab Emirates: Dubai	214	1.195
						78403	United Arab Emirates: Sharjah	31	0.173107
						78404	United Arab Emirates: Ajman	31	0.173107
						78405	United Arab Emirates: Umm Al Quwain	21	0.117266
						78406	United Arab Emirates: Ras Al Khaimah	32	0.178691
						78407	United Arab Emirates: Fujairah	32	0.178691
						78800	Tunisia	165	0.921376
						79200	Turkey	187	1.04423
						80700	FYROM	106	0.591914
						82611	United Kingdom: England	206	1.15032
						82612	United Kingdom: Northern Ireland	95	0.530489
						82613	United Kingdom: Wales	140	0.781774
						82620	United Kingdom: Scotland	109	0.608666
						84000	United States	177	0.988385
						85800	Uruguay	220	1.2285
						97000	B-S-J-G (China)	268	1.49654
STRATUM	Stratum ID 7-character (cnt + region ID + original stratum ID)	CHAR	$7.	7
						ALB0001	ALB - stratum 01: Urban \ North \ Public	26	0.145186
						ALB0002	ALB - stratum 02: Urban \ North \ Private	3	0.0167523
						ALB0003	ALB - stratum 03: Urban \ Center \ Public	63	0.351798
						ALB0004	ALB - stratum 04: Urban \ Center \ Private	12	0.0670092
						ALB0005	ALB - stratum 05: Urban \ South \ Public	25	0.139602
						ALB0006	ALB - stratum 06: Urban \ South \ Private	2	0.0111682
						ALB0007	ALB - stratum 07: Rural \ North \ Public	32	0.178691
						ALB0008	ALB - stratum 08: Rural \ North \ Private	1	0.0055841
						ALB0009	ALB - stratum 09: Rural \ Center \ Public	42	0.234532
						ALB0010	ALB - stratum 10: Rural \ Center \ Private	1	0.0055841
						ALB0011	ALB - stratum 11: Rural \ South \ Public	21	0.117266
						ALB0012	ALB - stratum 12: Rural \ South \ Private	2	0.0111682
						ARE0101	ARE - stratum 01: Abu Dhabi \ MoE \ Public	47	0.262452
						ARE0102	ARE - stratum 02: Abu Dhabi \ MoE \ Private	20	0.111682
						ARE0104	ARE - stratum 04: Abu Dhabi \ US \ Private	14	0.0781774
						ARE0106	ARE - stratum 06: Abu Dhabi \ UK \ Private	9	0.0502569
						ARE0108	ARE - stratum 08: Abu Dhabi \ Indian \ Private	9	0.0502569
						ARE0109	ARE - stratum 09: Abu Dhabi \ Other \ Public	6	0.0335046
						ARE0110	ARE - stratum 10: Abu Dhabi \ Other \ Private	7	0.0390887
						ARE0211	ARE - stratum 11: Dubai \ MoE \ Public	39	0.21778
						ARE0212	ARE - stratum 12: Dubai \ MoE \ Private	18	0.100514
						ARE0214	ARE - stratum 14: Dubai \ US \ Private	51	0.284789
						ARE0216	ARE - stratum 16: Dubai \ UK \ Private	54	0.301541
						ARE0218	ARE - stratum 18: Dubai \ Indian \ Private	32	0.178691
						ARE0219	ARE - stratum 19: Dubai \ Other \ Public	2	0.0111682
						ARE0220	ARE - stratum 20: Dubai \ Other \ Private	18	0.100514
						ARE0321	ARE - stratum 21: Sharjah \ MoE \ Public	10	0.055841
						ARE0322	ARE - stratum 22: Sharjah \ MoE \ Private	6	0.0335046
						ARE0324	ARE - stratum 24: Sharjah \ US \ Private	2	0.0111682
						ARE0326	ARE - stratum 26: Sharjah \ UK \ Private	3	0.0167523
						ARE0328	ARE - stratum 28: Sharjah \ Indian \ Private	6	0.0335046
						ARE0329	ARE - stratum 29: Sharjah \ Other \ Public	2	0.0111682
						ARE0330	ARE - stratum 30: Sharjah \ Other \ Private	2	0.0111682
						ARE0431	ARE - stratum 31: Ajman \ MoE \ Public	10	0.055841
						ARE0432	ARE - stratum 32: Ajman \ MoE \ Private	10	0.055841
						ARE0434	ARE - stratum 34: Ajman \ US \ Private	3	0.0167523
						ARE0438	ARE - stratum 38: Ajman \ Indian \ Private	2	0.0111682
						ARE0439	ARE - stratum 39: Ajman \ Other \ Public	4	0.0223364
						ARE0440	ARE - stratum 40: Ajman \ Other \ Private	2	0.0111682
						ARE0541	ARE - stratum 41: Umm Al Quwain \ MoE \ Public	11	0.0614251
						ARE0542	ARE - stratum 42: Umm Al Quwain \ MoE \ Private	2	0.0111682
						ARE0548	ARE - stratum 48: Umm Al Quwain \ Indian \ Private	4	0.0223364
						ARE0549	ARE - stratum 49: Umm Al Quwain \ Other \ Public	4	0.0223364
						ARE0651	ARE - stratum 51: Ras Al Khaimah \ MoE \ Public	20	0.111682
						ARE0652	ARE - stratum 52: Ras Al Khaimah \ MoE \ Private	4	0.0223364
						ARE0654	ARE - stratum 54: Ras Al Khaimah \ US \ Private	1	0.0055841
						ARE0658	ARE - stratum 58: Ras Al Khaimah \ Indian \ Private	3	0.0167523
						ARE0659	ARE - stratum 59: Ras Al Khaimah \ Other \ Public	2	0.0111682
						ARE0660	ARE - stratum 60: Ras Al Khaimah \ Other \ Private	2	0.0111682
						ARE0761	ARE - stratum 61: Fujairah \ MoE \ Public	20	0.111682
						ARE0762	ARE - stratum 62: Fujairah \ MoE \ Private	4	0.0223364
						ARE0766	ARE - stratum 66: Fujairah \ UK \ Private	3	0.0167523
						ARE0768	ARE - stratum 68: Fujairah \ Indian \ Private	3	0.0167523
						ARE0769	ARE - stratum 69: Fujairah \ Other \ Public	2	0.0111682
						ARG0101	ARG - stratum 01: 01 (CABA)	58	0.323878
						AUS0101	AUS - stratum 01: ACT-Catholic, Y10	7	0.0390887
						AUS0102	AUS - stratum 02: ACT-Catholic, No Y10	1	0.0055841
						AUS0103	AUS - stratum 03: ACT-Gov, Y10	20	0.111682
						AUS0104	AUS - stratum 04: ACT-Gov, No Y10	5	0.0279205
						AUS0105	AUS - stratum 05: ACT-Ind, Y10	9	0.0502569
						AUS0207	AUS - stratum 07: NSW-Catholic, Y10	43	0.240116
						AUS0208	AUS - stratum 08: NSW-Catholic, No Y10	1	0.0055841
						AUS0209	AUS - stratum 09: NSW-Gov, Y10	99	0.552826
						AUS0210	AUS - stratum 10: NSW-Gov, No Y10	6	0.0335046
						AUS0211	AUS - stratum 11: NSW-Ind, Y10	26	0.145186
						AUS0212	AUS - stratum 12: NSW-Ind, No Y10	2	0.0111682
						AUS0313	AUS - stratum 13: VIC-Catholic, Y10	28	0.156355
						AUS0314	AUS - stratum 14: VIC-Catholic, No Y10	2	0.0111682
						AUS0315	AUS - stratum 15: VIC-Gov, Y10	72	0.402055
						AUS0316	AUS - stratum 16: VIC-Gov, No Y10	3	0.0167523
						AUS0317	AUS - stratum 17: VIC-Ind, Y10	23	0.128434
						AUS0318	AUS - stratum 18: VIC-Ind, No Y10	2	0.0111682
						AUS0419	AUS - stratum 19: QLD-Catholic, Y10	25	0.139602
						AUS0420	AUS - stratum 20: QLD-Catholic, No Y10	2	0.0111682
						AUS0421	AUS - stratum 21: QLD-Gov, Y10	80	0.446728
						AUS0422	AUS - stratum 22: QLD-Gov, No Y10	1	0.0055841
						AUS0423	AUS - stratum 23: QLD-Ind, Y10	23	0.128434
						AUS0424	AUS - stratum 24: QLD-Ind, No Y10	2	0.0111682
						AUS0525	AUS - stratum 25: SA-Catholic, Y10	20	0.111682
						AUS0526	AUS - stratum 26: SA-Catholic, NO Y10	2	0.0111682
						AUS0527	AUS - stratum 27: SA-Gov, Y10	54	0.301541
						AUS0528	AUS - stratum 28: SA-Gov, No Y10	1	0.0055841
						AUS0529	AUS - stratum 29: SA-Ind, Y10	20	0.111682
						AUS0530	AUS - stratum 30: SA-Ind, No Y10	1	0.0055841
						AUS0631	AUS - stratum 31: WA-Catholic, Y10	20	0.111682
						AUS0633	AUS - stratum 33: WA-Gov, Y10	57	0.318294
						AUS0635	AUS - stratum 35: WA-Ind, Y10	21	0.117266
						AUS0737	AUS - stratum 37: TAS-Catholic, Y10	12	0.0670092
						AUS0739	AUS - stratum 39: TAS-Gov, Y10	32	0.178691
						AUS0740	AUS - stratum 40: TAS-Gov, No Y10	1	0.0055841
						AUS0741	AUS - stratum 41: TAS-Ind, Y10	8	0.0446728
						AUS0843	AUS - stratum 43: NT-Catholic, Y10	5	0.0279205
						AUS0845	AUS - stratum 45: NT-Gov, Y10	14	0.0781774
						AUS0846	AUS - stratum 46: NT-Gov, No Y10	1	0.0055841
						AUS0847	AUS - stratum 47: NT-Ind, Y10	7	0.0390887
						AUT9797	Undisclosed STRATUM - Austria	269	1.50212
						BEL001	BEL - stratum 1: Flanders\Gen Ed only	48	0.268037
						BEL002	BEL - stratum 2: Flanders\Gen Ed and other type	46	0.256868
						BEL003	BEL - stratum 3: Flanders\Tech of voc	72	0.402055
						BEL004	BEL - stratum 4: Flanders\Special Ed	7	0.0390887
						BEL005	BEL = stratum 5: Flanders\Part-time Vocational Ed	2	0.0111682
						BEL0222	BEL - stratum 22: 22: French com\Regular\ISCED2	2	0.0111682
						BEL0223	BEL - stratum 23: 23: French com\Regular\ISCED3\Academic only	5	0.0279205
						BEL0224	BEL - stratum 24: 24: French com\Regular\ISCED3\Mixed	7	0.0390887
						BEL0225	BEL - stratum 25: 25: French com\Regular\ISCED3\Vocational only	2	0.0111682
						BEL0226	BEL - stratum 26: 26: French com\Regular\ Mixed ISCED\Academic only	28	0.156355
						BEL0227	BEL - stratum 27: 27: French com\Regular\ Mixed ISCED\Mixed	45	0.251284
						BEL0228	BEL - stratum 28: 28: French com\Regular\ Mixed ISCED\Vocational only	6	0.0335046
						BEL0229	BEL - stratum 29: 29: French com\Special Ed	4	0.0223364
						BEL0230	BEL - stratum 30: 30: French com\Part-time Vocational Ed	4	0.0223364
						BEL0331	BEL - stratum 31: 31: German com\Regular	9	0.0502569
						BEL0332	BEL - stratum 32: 32: German com\Special Ed	1	0.0055841
						BGR0001	BGR - stratum 01: Region 01	13	0.0725933
						BGR0002	BGR - stratum 02: Region 02	29	0.161939
						BGR0003	BGR - stratum 03: Region 03	21	0.117266
						BGR0004	BGR - stratum 04: Region 04	23	0.128434
						BGR0005	BGR - stratum 05: Region 05	16	0.0893455
						BGR0006	BGR - stratum 06: Region 06	12	0.0670092
						BGR0007	BGR - stratum 07: Region 07	11	0.0614251
						BGR0008	BGR - stratum 08: Region 08	13	0.0725933
						BGR0009	BGR - stratum 09: Region 09	18	0.100514
						BGR0010	BGR - stratum 10: Region 10	12	0.0670092
						BGR0011	BGR - stratum 11: Region 11	12	0.0670092
						BRA0101	BRA - stratum 01: 1 ACRE\MODAL GRADE	25	0.139602
						BRA0102	BRA - stratum 02: 2 ACRE\NO MODAL GRADE	4	0.0223364
						BRA0203	BRA - stratum 03: 3 ALAGOAS\MODAL GRADE	19	0.106098
						BRA0204	BRA - stratum 04: 4 ALAGOAS\NO MODAL GRADE	8	0.0446728
						BRA0305	BRA - stratum 05: 5 AMAPÁ\MODAL GRADE	19	0.106098
						BRA0306	BRA - stratum 06: 6 AMAPÁ\NO MODAL GRADE	2	0.0111682
						BRA0407	BRA - stratum 07: 7 AMAZONAS\MODAL GRADE	20	0.111682
						BRA0408	BRA - stratum 08: 8 AMAZONAS\NO MODAL GRADE	5	0.0279205
						BRA0509	BRA - stratum 09: 9 BAHIA\MODAL GRADE	21	0.117266
						BRA0510	BRA - stratum 10: 10 BAHIA\NO MODAL GRADE	13	0.0725933
						BRA0611	BRA - stratum 11: 11 CEARÁ\MODAL GRADE	21	0.117266
						BRA0612	BRA - stratum 12: 12 CEARÁ\NO MODAL GRADE	14	0.0781774
						BRA0713	BRA - stratum 13: 13 DISTRITO FEDERAL\MODAL GRADE	23	0.128434
						BRA0714	BRA - stratum 14: 14 DISTRITO FEDERAL\NO MODAL GRADE	5	0.0279205
						BRA0815	BRA - stratum 15: 15 ESPÍRITO SANTO\MODAL GRADE	24	0.134018
						BRA0816	BRA - stratum 16: 16 ESPÍRITO SANTO\NO MODAL GRADE	7	0.0390887
						BRA0917	BRA - stratum 17: 17 GOIÁS\MODAL GRADE	26	0.145186
						BRA0918	BRA - stratum 18: 18 GOIÁS\NO MODAL GRADE	4	0.0223364
						BRA1019	BRA - stratum 19: 19 MARANHÃO\MODAL GRADE	17	0.0949296
						BRA1020	BRA - stratum 20: 20 MARANHÃO\NO MODAL GRADE	13	0.0725933
						BRA1121	BRA - stratum 21: 21 MATO GROSSO\MODAL GRADE	26	0.145186
						BRA1122	BRA - stratum 22: 22 MATO GROSSO\NO MODAL GRADE	4	0.0223364
						BRA1223	BRA - stratum 23: 23 MATO GROSSO DO SUL\MODAL GRADE	23	0.128434
						BRA1224	BRA - stratum 24: 24 MATO GROSSO DO SUL\NO MODAL GRADE	7	0.0390887
						BRA1325	BRA - stratum 25: 25 MINAS GERAIS\MODAL GRADE	29	0.161939
						BRA1326	BRA - stratum 26: 26 MINAS GERAIS\NO MODAL GRADE	7	0.0390887
						BRA1427	BRA - stratum 27: 27 PARÁ\MODAL GRADE	20	0.111682
						BRA1428	BRA - stratum 28: 28 PARÁ\NO MODAL GRADE	7	0.0390887
						BRA1529	BRA - stratum 29: 29 PARAÍBA\MODAL GRADE	21	0.117266
						BRA1530	BRA - stratum 30: 30 PARAÍBA\NO MODAL GRADE	11	0.0614251
						BRA1631	BRA - stratum 31: 31 PARANÁ\MODAL GRADE	21	0.117266
						BRA1733	BRA - stratum 33: 33 PERNAMBUCO\MODAL GRADE	24	0.134018
						BRA1734	BRA - stratum 34: 34 PERNAMBUCO\NO MODAL GRADE	8	0.0446728
						BRA1835	BRA - stratum 35: 35 PIAUÍ\MODAL GRADE	20	0.111682
						BRA1836	BRA - stratum 36: 36 PIAUÍ\NO MODAL GRADE	12	0.0670092
						BRA1937	BRA - stratum 37: 37 RIO DE JANEIRO\MODAL GRADE	23	0.128434
						BRA1938	BRA - stratum 38: 38 RIO DE JANEIRO\NO MODAL GRADE	8	0.0446728
						BRA2039	BRA - stratum 39: 39 RIO GRANDE DO NORTE\MODAL GRADE	21	0.117266
						BRA2040	BRA - stratum 40: 40 RIO GRANDE DO NORTE\NO MODAL GRADE	12	0.0670092
						BRA2141	BRA - stratum 41: 41 RIO GRANDE DO SUL\MODAL GRADE	24	0.134018
						BRA2142	BRA - stratum 42: 42 RIO GRANDE DO SUL\NO MODAL GRADE	11	0.0614251
						BRA2243	BRA - stratum 43: 43 RONDÔNIA\MODAL GRADE	23	0.128434
						BRA2244	BRA - stratum 44: 44 RONDÔNIA\NO MODAL GRADE	3	0.0167523
						BRA2345	BRA - stratum 45: 45 RORAIMA\MODAL GRADE	24	0.134018
						BRA2346	BRA - stratum 46: 46 RORAIMA\NO MODAL GRADE	2	0.0111682
						BRA2447	BRA - stratum 47: 47 SANTA CATARINA\MODAL GRADE	26	0.145186
						BRA2448	BRA - stratum 48: 48 SANTA CATARINA\NO MODAL GRADE	8	0.0446728
						BRA2549	BRA - stratum 49: 49 SÃO PAULO\MODAL GRADE	60	0.335046
						BRA2550	BRA - stratum 50: 50 SÃO PAULO\NO MODAL GRADE	6	0.0335046
						BRA2651	BRA - stratum 51: 51 SERGIPE\MODAL GRADE	18	0.100514
						BRA2652	BRA - stratum 52: 52 SERGIPE\NO MODAL GRADE	14	0.0781774
						BRA2753	BRA - stratum 53: 53 TOCANTINS\MODAL GRADE	23	0.128434
						BRA2754	BRA - stratum 54: 54 TOCANTINS\NO MODAL GRADE	5	0.0279205
						CAN0101	CAN - stratum 01: prov 10 Fr.& Eng. 0,1,2	1	0.0055841
						CAN0102	CAN - stratum 02: prov 10 Fr.& Eng. 3 to 20	10	0.055841
						CAN0103	CAN - stratum 03: prov 10 Fr.& Eng. 21 to 41	10	0.055841
						CAN0104	CAN - stratum 04: prov 10 Fr.& Eng. 42 to …	29	0.161939
						CAN0211	CAN - stratum 11: prov 11 Fr.& Eng. 0,1,2	1	0.0055841
						CAN0212	CAN - stratum 12: prov 11 Fr.& Eng. 3 to 20	7	0.0390887
						CAN0213	CAN - stratum 13: prov 11 Fr.& Eng. 21 to …	10	0.055841
						CAN0321	CAN - stratum 21: prov 12 Eng. 0 to 20	2	0.0111682
						CAN0322	CAN - stratum 22: prov 12 Eng. 21 to 41	8	0.0446728
						CAN0323	CAN - stratum 23: prov 12 Eng. 42 to …	37	0.206612
						CAN0326	CAN - stratum 26: prov 12 Fr. 3 to 20	4	0.0223364
						CAN0327	CAN - stratum 27: prov 12 Fr. 21 to …	4	0.0223364
						CAN0432	CAN - stratum 32: prov 13 Eng. 3 to 41	2	0.0111682
						CAN0433	CAN - stratum 33: prov 13 Eng. 42 to …	32	0.178691
						CAN0436	CAN - stratum 36: prov 13 Fr. 3 to 41	4	0.0223364
						CAN0437	CAN - stratum 37: prov 13 Fr. 42 to …	16	0.0893455
						CAN0541	CAN - stratum 41: prov 24 Eng. 0 to 20	3	0.0167523
						CAN0542	CAN - stratum 42: prov 24 Eng. 21 to 41	2	0.0111682
						CAN0543	CAN - stratum 43: prov 24 Eng. 42 to …	29	0.161939
						CAN0545	CAN - stratum 45: prov 24 Fr. 0 to 20	1	0.0055841
						CAN0546	CAN - stratum 46: prov 24 Fr. 21 to 41	1	0.0055841
						CAN0547	CAN - stratum 47: prov 24 Fr. 42 to …	59	0.329462
						CAN0652	CAN - stratum 52: prov 35 Eng. 3 to 41	1	0.0055841
						CAN0653	CAN - stratum 53: prov 35 Eng. 42 to …	95	0.530489
						CAN0655	CAN - stratum 55: prov 35 Fr. 0,1,2	1	0.0055841
						CAN0656	CAN - stratum 56: prov 35 Fr. 3 to 20	6	0.0335046
						CAN0657	CAN - stratum 57: prov 35 Fr. 21 to 41	3	0.0167523
						CAN0658	CAN - stratum 58: prov 35 Fr. 42 to …	37	0.206612
						CAN0761	CAN - stratum 61: prov 46 Eng. 0,1,2	1	0.0055841
						CAN0762	CAN - stratum 62: prov 46 Eng. 3 to 20	6	0.0335046
						CAN0763	CAN - stratum 63: prov 46 Eng. 21 to 41	7	0.0390887
						CAN0764	CAN - stratum 64: prov 46 Eng. 42 to …	64	0.357382
						CAN0765	CAN - stratum 65: prov 46 Fr. 0,1,2	2	0.0111682
						CAN0766	CAN - stratum 66: prov 46 Fr. 3 to 20	4	0.0223364
						CAN0767	CAN - stratum 67: prov 46 Fr. 21 to …	4	0.0223364
						CAN0871	CAN - stratum 71: prov 47 Eng. 0,1,2	4	0.0223364
						CAN0872	CAN - stratum 72: prov 47 Eng. 3 to 20	12	0.0670092
						CAN0873	CAN - stratum 73: prov 47 Eng. 21 to 41	15	0.0837614
						CAN0874	CAN - stratum 74: prov 47 Eng. 42 to …	51	0.284789
						CAN0876	CAN - stratum 76: prov 47 Fr. 3 to 20	2	0.0111682
						CAN0877	CAN - stratum 77: prov 47 Fr. 21 to …	1	0.0055841
						CAN0982	CAN - stratum 82: prov 48 Eng. 3 to 20	7	0.0390887
						CAN0983	CAN - stratum 83: prov 48 Eng. 21 to 41	5	0.0279205
						CAN0984	CAN - stratum 84: prov 48 Eng. 42 to …	69	0.385303
						CAN0985	CAN - stratum 85: prov 48 Fr. 0,1,2	2	0.0111682
						CAN0986	CAN - stratum 86: prov 48 Fr. 3 to 20	6	0.0335046
						CAN0987	CAN - stratum 87: prov 48 Fr. 21 to …	3	0.0167523
						CAN1092	CAN - stratum 92: prov 59 Eng. 3 to 20	4	0.0223364
						CAN1093	CAN - stratum 93: prov 59 Eng. 21 to 41	3	0.0167523
						CAN1094	CAN - stratum 94: prov 59 Eng. 42 to …	64	0.357382
						CAN1096	CAN - stratum 96: prov 59 Fr. 3 to 20	5	0.0279205
						CAN1097	CAN - stratum 97: prov 59 Fr. 21 to …	3	0.0167523
						CHE0101	CHE - stratum 01: German, ISCED2, public	85	0.474648
						CHE0102	CHE - stratum 02: German, ISCED2, private-subsidized	2	0.0111682
						CHE0103	CHE - stratum 03: German, ISCED2, private-not subsidized	5	0.0279205
						CHE0104	CHE - stratum 04: German, Mixed, public	17	0.0949296
						CHE0105	CHE - stratum 05: German, Mixed, private-subsidized	2	0.0111682
						CHE0106	CHE - stratum 06: German, Mixed, private-not subsidized	2	0.0111682
						CHE0107	CHE - stratum 07: German, ISCED3, public	14	0.0781774
						CHE0108	CHE - stratum 08: German, ISCED3, private-subsidized	3	0.0167523
						CHE0210	CHE - stratum 10: French, ISCED2, public	23	0.128434
						CHE0211	CHE - stratum 11: French, ISCED2, private-subsidized	2	0.0111682
						CHE0212	CHE - stratum 12: French, ISCED2, private-not subsidized	3	0.0167523
						CHE0213	CHE - stratum 13: French, Mixed, public	5	0.0279205
						CHE0214	CHE - stratum 14: French, Mixed, private-subsidized	1	0.0055841
						CHE0215	CHE - stratum 15: French, Mixed, private-not subsidized	1	0.0055841
						CHE0216	CHE - stratum 16: French, ISCED3, public	15	0.0837614
						CHE0217	CHE - stratum 17: French, ISCED3, private-subsidized	2	0.0111682
						CHE0218	CHE - stratum 18: French, ISCED3, private-not subsidized	1	0.0055841
						CHE0319	CHE - stratum 19: Italian, ISCED2, public	11	0.0614251
						CHE0321	CHE - stratum 21: Italian, ISCED2, private-not subsidized	2	0.0111682
						CHE0323	CHE - stratum 23: Italian, Mixed, private-subsidized	1	0.0055841
						CHE0324	CHE - stratum 24: Italian, Mixed 2, private-not subsidized	2	0.0111682
						CHE0325	CHE - stratum 25: Italian, ISCED3, public	26	0.145186
						CHE0327	CHE - stratum 27: Italian, ISCED3, private-not subsidized	2	0.0111682
						CHL0101	CHL - stratum 01: MUNICIPAL,PRIMARY,PRIMARY,NO 10TH GRADE	15	0.0837614
						CHL0102	CHL - stratum 02: MUNICIPAL,PRIMARY & SECONDARY,SECONDARY HUMANISTIC SCIENTIFIC,HAS 10TH GRADE	17	0.0949296
						CHL0103	CHL - stratum 03: MUNICIPAL,PRIMARY & SECONDARY,SECONDARY HUMANISTIC SCIENTIFIC,NO 10TH GRADE	1	0.0055841
						CHL0104	CHL - stratum 04: MUNICIPAL,PRIMARY & SECONDARY,SECONDARY HUMANISTIC SCIENTIFIC & TECH PROFESSIONAL,HAS 10TH GRADE	6	0.0335046
						CHL0105	CHL - stratum 05: MUNICIPAL,PRIMARY & SECONDARY,SECONDARY TECHNICAL PROFESSIONAL,HAS 10TH GRADE	2	0.0111682
						CHL0106	CHL - stratum 06: MUNICIPAL,SECONDARY,SECONDARY HUMANISTIC SCIENTIFIC,HAS 10TH GRADE	5	0.0279205
						CHL0107	CHL - stratum 07: MUNICIPAL,SECONDARY,SECONDARY HUMANISTIC SCIENTIFIC & TECHNICAL PROFESSIONAL,HAS 10TH GRADE	12	0.0670092
						CHL0108	CHL - stratum 08: MUNICIPAL,SECONDARY,SECONDARY TECHNICAL PROFESSIONAL,HAS 10TH GRADE	11	0.0614251
						CHL0209	CHL - stratum 09: SUBSIDIZED,PRIMARY,PRIMARY,NO 10TH GRADE	7	0.0390887
						CHL0210	CHL - stratum 10: SUBSIDIZED,PRIMARY & SECONDARY,SECONDARY HUMANISTIC SCIENTIFIC,HAS 10TH GRADE	43	0.240116
						CHL0211	CHL - stratum 11: SUBSIDIZED,PRIMARY & SECONDARY,SECONDARY HUMANISTIC SCIENTIFIC,NO 10TH GRADE	5	0.0279205
						CHL0212	CHL - stratum 12: SUBSIDIZED,PRIMARY & SECONDARY,SECONDARY HUMANISTIC SCIENTIFIC & TECH PROFESSIONAL,HAS 10TH GRADE	14	0.0781774
						CHL0213	CHL - stratum 13: SUBSIDIZED,PRIMARY & SECONDARY,SECONDARY TECHNICAL PROFESSIONAL,HAS 10TH GRADE	5	0.0279205
						CHL0215	CHL - stratum 15: SUBSIDIZED,SECONDARY,SECONDARY HUMANISTIC SCIENTIFIC,HAS 10TH GRADE	2	0.0111682
						CHL0216	CHL - stratum 16: SUBSIDIZED,SECONDARY,SECONDARY HUMANISTIC SCIENTIFIC & TECHNICAL PROFESSIONAL,HAS 10TH GRADE	8	0.0446728
						CHL0218	CHL - stratum 18: SUBSIDIZED,SECONDARY,SECONDARY TECHNICAL PROFESSIONAL,HAS 10TH GRADE	11	0.0614251
						CHL0320	CHL - stratum 20: PRIVATE,PRIMARY,PRIMARY,NO 10TH GRADE	7	0.0390887
						CHL0321	CHL - stratum 21: PRIVATE,PRIMARY & SECONDARY,SECONDARY HUMANISTIC SCIENTIFIC,HAS 10TH GRADE	55	0.307125
						CHL0322	CHL - stratum 22: PRIVATE,PRIMARY & SECONDARY,SECONDARY HUMANISTIC SCIENTIFIC,NO 10TH GRADE	1	0.0055841
						COL0101	COL - stratum 01: 01: BOGOTÁ \ MODAL \ COMPLETE	18	0.100514
						COL0102	COL - stratum 02: 02: BOGOTÁ \ MODAL \ REST	29	0.161939
						COL0103	COL - stratum 03: 03: BOGOTÁ \ NO MODAL \ COMPLETE	2	0.0111682
						COL0104	COL - stratum 04: 04: BOGOTÁ \ NO MODAL \ REST	2	0.0111682
						COL0205	COL - stratum 05: 05: REST OF MANIZALES \ MODAL \ COMPLETE	7	0.0390887
						COL0206	COL - stratum 06: 06: REST OF MANIZALES \ MODAL \ REST	32	0.178691
						COL0207	COL - stratum 07: 07: REST OF MANIZALES \ NO MODAL \ COMPLETE	1	0.0055841
						COL0208	COL - stratum 08: 08: REST OF MANIZALES \ NO MODAL \ REST	2	0.0111682
						COL0309	COL - stratum 09: 09: MANIZALES-ESCUELA ACTIVA \ MODAL \ REST	10	0.055841
						COL0310	COL - stratum 10: 10: MANIZALES-ESCUELA ACTIVA \ NO MODAL \ REST	1	0.0055841
						COL0411	COL - stratum 11: 11: MEDELLÍN \ MODAL \ COMPLETE	6	0.0335046
						COL0412	COL - stratum 12: 12: MEDELLÍN \ MODAL \ REST	42	0.234532
						COL0413	COL - stratum 13: 13: MEDELLÍN \ NO MODAL \ COMPLETE	1	0.0055841
						COL0414	COL - stratum 14: 14: MEDELLÍN \ NO MODAL \ REST	2	0.0111682
						COL0515	COL - stratum 15: 15: CALI \ MODAL \ COMPLETE	6	0.0335046
						COL0516	COL - stratum 16: 16: CALI \ MODAL \ REST	42	0.234532
						COL0517	COL - stratum 17: 17: CALI \ NO MODAL \ COMPLETE	2	0.0111682
						COL0518	COL - stratum 18: 18: CALI \ NO MODAL \ REST	8	0.0446728
						COL0619	COL - stratum 19: 19: REST OF THE COUNTRY \ MODAL \ COMPLETE	25	0.139602
						COL0620	COL - stratum 20: 20: REST OF THE COUNTRY \ MODAL \ REST	107	0.597498
						COL0621	COL - stratum 21: 21: REST OF THE COUNTRY \ NO MODAL \ COMPLETE	7	0.0390887
						COL0622	COL - stratum 22: 22: REST OF THE COUNTRY \ NO MODAL \ REST	20	0.111682
						CRI0001	CRI - stratum 01: Public academic urban	95	0.530489
						CRI0002	CRI - stratum 02: Public academic rural	34	0.189859
						CRI0003	CRI - stratum 03: Public technical urban	32	0.178691
						CRI0004	CRI - stratum 04: Public technical rural	15	0.0837614
						CRI0005	CRI - stratum 05: Private	29	0.161939
						CZE0101	CZE - stratum 01: Basic\Region1	12	0.0670092
						CZE0202	CZE - stratum 02: Basic\Region2	17	0.0949296
						CZE0303	CZE - stratum 03: Basic\Region3	8	0.0446728
						CZE0404	CZE - stratum 04: Basic\Region4	3	0.0167523
						CZE0505	CZE - stratum 05: Basic\Region5	13	0.0725933
						CZE0606	CZE - stratum 06: Basic\Region6	10	0.055841
						CZE0707	CZE - stratum 07: Basic\Region7	8	0.0446728
						CZE0808	CZE - stratum 08: Basic\Region8	8	0.0446728
						CZE0909	CZE - stratum 09: Basic\Region9	7	0.0390887
						CZE1010	CZE - stratum 10: Basic\Region10	7	0.0390887
						CZE1111	CZE - stratum 11: Basic\Region11	15	0.0837614
						CZE1212	CZE - stratum 12: Basic\Region12	10	0.055841
						CZE1313	CZE - stratum 13: Basic\Region13	17	0.0949296
						CZE1414	CZE - stratum 14: Basic\Region14	9	0.0502569
						CZE1515	CZE - stratum 15: 6-8yrGym\Region1	6	0.0335046
						CZE1616	CZE - stratum 16: 6-8yrGym\Region2	3	0.0167523
						CZE1717	CZE - stratum 17: 6-8yrGym\Region3	2	0.0111682
						CZE1818	CZE - stratum 18: 6-8yrGym\Region4	2	0.0111682
						CZE1919	CZE - stratum 19: 6-8yrGym\Region5	2	0.0111682
						CZE2020	CZE - stratum 20: 6-8yrGym\Region6	3	0.0167523
						CZE2121	CZE - stratum 21: 6-8yrGym\Region7	2	0.0111682
						CZE2222	CZE - stratum 22: 6-8yrGym\Region8	2	0.0111682
						CZE2323	CZE - stratum 23: 6-8yrGym\Region9	2	0.0111682
						CZE2424	CZE - stratum 24: 6-8yrGym\Region10	2	0.0111682
						CZE2525	CZE - stratum 25: 6-8yrGym\Region11	3	0.0167523
						CZE2626	CZE - stratum 26: 6-8yrGym\Region12	2	0.0111682
						CZE2727	CZE - stratum 27: 6-8yrGym\Region13	3	0.0167523
						CZE2828	CZE - stratum 28: 6-8yrGym\Region14	2	0.0111682
						CZE2929	CZE - stratum 29: 4yr Gym	44	0.2457
						CZE3030	CZE - stratum 30: Voc-Tech-Conservatory with maturate	56	0.312709
						CZE3131	CZE - stratum 31: Voc-Tech Secondary without maturate	53	0.295957
						CZE3232	CZE - stratum 32: Special & practical	11	0.0614251
						DEU9797	Undisclosed STRATUM - Germany	256	1.42953
						DNK0001	DNK - stratum 01: 1 = High Minority	96	0.536073
						DNK0002	DNK - stratum 02: 2 = Mid Minority	83	0.46348
						DNK0003	DNK - stratum 03: 3 = Low Minority	112	0.625419
						DNK0004	DNK - stratum 04: 4 = No Minority	42	0.234532
						DOM0003	DOM - stratum 03: PUBLIC,URBAN,ISCED 3,School with modal grade -- 3	75	0.418807
						DOM0004	DOM - stratum 04: PUBLIC,URBAN,ISCED 3,School with not modal grade -- 4	3	0.0167523
						DOM0005	DOM - stratum 05: PUBLIC,URBAN,MIXED,School with modal grade -- 5	2	0.0111682
						DOM0009	DOM - stratum 09: PUBLIC,RURAL,ISCED 3,School with modal grade -- 9	12	0.0670092
						DOM0010	DOM - stratum 10: PUBLIC,RURAL,ISCED 3,School with not modal grade -- 10	2	0.0111682
						DOM0011	DOM - stratum 11: PUBLIC,RURAL,MIXED,School with modal grade -- 11	2	0.0111682
						DOM0015	DOM - stratum 15: PRIVATE,URBAN,ISCED 3,School with modal grade -- 15	2	0.0111682
						DOM0017	DOM - stratum 17: PRIVATE,URBAN,MIXED,School with modal grade -- 17	28	0.156355
						DOM0023	DOM - stratum 23: PRIVATE,RURAL,MIXED,School with modal grade -- 23	2	0.0111682
						DOM0027	DOM - stratum 27: SEMIOFICIAL,URBAN,ISCED 3,School with modal grade -- 27	2	0.0111682
						DOM0028	DOM - stratum 28: SEMIOFICIAL,URBAN,ISCED 3,School with not modal grade -- 28	2	0.0111682
						DOM0029	DOM - stratum 29: SEMIOFICIAL,URBAN,MIXED,School with modal grade -- 29	2	0.0111682
						DOM0033	DOM - stratum 33: SEMIOFICIAL,RURAL,ISCED 3,School with modal grade -- 33	2	0.0111682
						DOM0035	DOM - stratum 35: SEMIOFICIAL,RURAL,MIXED,School with modal grade -- 35	2	0.0111682
						DOM0037	DOM - stratum 37: 37,37,ISCED 2,School with not modal grade -- 37	56	0.312709
						DZA0001	DZA - stratum 01: Est,Rural	6	0.0335046
						DZA0002	DZA - stratum 02: Est,S Urbain	11	0.0614251
						DZA0003	DZA - stratum 03: Est,Urbain	32	0.178691
						DZA0004	DZA - stratum 04: Nord,Rural	8	0.0446728
						DZA0005	DZA - stratum 05: Nord,S Urbain	11	0.0614251
						DZA0006	DZA - stratum 06: Nord,Urbain	27	0.150771
						DZA0007	DZA - stratum 07: Ouest,Rural	5	0.0279205
						DZA0008	DZA - stratum 08: Ouest,S Urbain	11	0.0614251
						DZA0009	DZA - stratum 09: Ouest,Urbain	22	0.12285
						DZA0010	DZA - stratum 10: Sud,Rural	4	0.0223364
						DZA0011	DZA - stratum 11: Sud,S Urbain	7	0.0390887
						DZA0012	DZA - stratum 12: Sud,Urbain	17	0.0949296
						ESP0101	ESP - stratum 01: Andalusia, public, NA	11	0.0614251
						ESP0102	ESP - stratum 02: Andalusia, private, NA	4	0.0223364
						ESP0203	ESP - stratum 03: Aragon, public, NA	31	0.173107
						ESP0204	ESP - stratum 04: Aragon, private, NA	16	0.0893455
						ESP0305	ESP - stratum 05: Asturias, public, NA	33	0.184275
						ESP0306	ESP - stratum 06: Asturias, private, NA	17	0.0949296
						ESP0407	ESP - stratum 07: Balearic Islands, public, NA	27	0.150771
						ESP0408	ESP - stratum 08: Balearic Islands, private, NA	22	0.12285
						ESP0509	ESP - stratum 09: Canary Islands, public, NA	33	0.184275
						ESP0510	ESP - stratum 10: Canary Islands, private, NA	12	0.0670092
						ESP0611	ESP - stratum 11: Cantabria, public, NA	32	0.178691
						ESP0612	ESP - stratum 12: Cantabria, private, NA	20	0.111682
						ESP0713	ESP - stratum 13: Castile and Leon, public, NA	30	0.167523
						ESP0714	ESP - stratum 14: Castile and Leon, private, NA	19	0.106098
						ESP0815	ESP - stratum 15: Castile - La Mancha, public, NA	36	0.201027
						ESP0816	ESP - stratum 16: Castile - La Mancha, private, NA	10	0.055841
						ESP0917	ESP - stratum 17: Catalonia, public, NA	13	0.0725933
						ESP0918	ESP - stratum 18: Catalonia, private, NA	9	0.0502569
						ESP1019	ESP - stratum 19: Extremadura, public, NA	36	0.201027
						ESP1020	ESP - stratum 20: Extremadura, private, NA	12	0.0670092
						ESP1121	ESP - stratum 21: Galicia, public, NA	35	0.195443
						ESP1122	ESP - stratum 22: Galicia, private, NA	16	0.0893455
						ESP1223	ESP - stratum 23: La Rioja, public, NA	21	0.117266
						ESP1224	ESP - stratum 24: La Rioja, private, NA	22	0.12285
						ESP1325	ESP - stratum 25: Madrid, public, NA	14	0.0781774
						ESP1326	ESP - stratum 26: Madrid, private, NA	15	0.0837614
						ESP1427	ESP - stratum 27: Murcia, public, NA	32	0.178691
						ESP1428	ESP - stratum 28: Murcia, private, NA	14	0.0781774
						ESP1529	ESP - stratum 29: Navarra, public, NA	30	0.167523
						ESP1530	ESP - stratum 30: Navarra, private, NA	18	0.100514
						ESP1631	ESP - stratum 31: Basque Country, public, A	8	0.0446728
						ESP1632	ESP - stratum 32: Basque Country, public, B	6	0.0335046
						ESP1633	ESP - stratum 33: Basque Country, public, D	29	0.161939
						ESP1634	ESP - stratum 34: Basque Country, private, A	19	0.106098
						ESP1635	ESP - stratum 35: Basque Country, private, B	24	0.134018
						ESP1636	ESP - stratum 36: Basque Country, private, D	20	0.111682
						ESP1737	ESP - stratum 37: Valencia, public, NA	21	0.117266
						ESP1738	ESP - stratum 38: Valencia, private, NA	12	0.0670092
						ESP9001	ESP - stratum 01: Andalusia, public, NA	56	0.312709
						ESP9002	ESP - stratum 02: Andalusia, private, NA	22	0.12285
						ESP9003	ESP - stratum 03: Aragon, public, NA	6	0.0335046
						ESP9004	ESP - stratum 04: Aragon, private, NA	6	0.0335046
						ESP9005	ESP - stratum 05: Asturias, public, NA	4	0.0223364
						ESP9006	ESP - stratum 06: Asturias, private, NA	4	0.0223364
						ESP9007	ESP - stratum 07: Balearic Islands, public, NA	6	0.0335046
						ESP9008	ESP - stratum 08: Balearic Islands, private, NA	4	0.0223364
						ESP9009	ESP - stratum 09: Canary Islands, public, NA	14	0.0781774
						ESP9010	ESP - stratum 10: Canary Islands, private, NA	4	0.0223364
						ESP9011	ESP - stratum 11: Cantabria, public, NA	4	0.0223364
						ESP9012	ESP - stratum 12: Cantabria, private, NA	4	0.0223364
						ESP9013	ESP - stratum 13: Castile and Leon, public, NA	10	0.055841
						ESP9014	ESP - stratum 14: Castile and Leon, private, NA	6	0.0335046
						ESP9015	ESP - stratum 15: Castile - La Mancha, public, NA	14	0.0781774
						ESP9016	ESP - stratum 16: Castile - La Mancha, private, NA	4	0.0223364
						ESP9017	ESP - stratum 17: Catalonia, public, NA	36	0.201027
						ESP9018	ESP - stratum 18: Catalonia, private, NA	24	0.134018
						ESP9019	ESP - stratum 19: Extremadura, public, NA	6	0.0335046
						ESP9020	ESP - stratum 20: Extremadura, private, NA	4	0.0223364
						ESP9021	ESP - stratum 21: Galicia, public, NA	12	0.0670092
						ESP9022	ESP - stratum 22: Galicia, private, NA	4	0.0223364
						ESP9023	ESP - stratum 23: La Rioja, public, NA	4	0.0223364
						ESP9024	ESP - stratum 24: La Rioja, private, NA	4	0.0223364
						ESP9025	ESP - stratum 25: Madrid, public, NA	24	0.134018
						ESP9026	ESP - stratum 26: Madrid, private, NA	20	0.111682
						ESP9027	ESP - stratum 27: Murcia, public, NA	8	0.0446728
						ESP9028	ESP - stratum 28: Murcia, private, NA	6	0.0335046
						ESP9029	ESP - stratum 29: Navarra, public, NA	4	0.0223364
						ESP9030	ESP - stratum 30: Navarra, private, NA	4	0.0223364
						ESP9031	ESP - stratum 31: Basque Country, public, A	4	0.0223364
						ESP9032	ESP - stratum 32: Basque Country, public, B	4	0.0223364
						ESP9033	ESP - stratum 33: Basque Country, public, D	8	0.0446728
						ESP9034	ESP - stratum 34: Basque Country, private, A	4	0.0223364
						ESP9035	ESP - stratum 35: Basque Country, private, B	2	0.0111682
						ESP9036	ESP - stratum 36: Basque Country, private, D	4	0.0223364
						ESP9037	ESP - stratum 37: Valencia, public, NA	26	0.145186
						ESP9038	ESP - stratum 38: Valencia, private, NA	14	0.0781774
						ESP9039	ESP - stratum 39: Ceuta and Melilla, public, NA	2	0.0111682
						ESP9040	ESP - stratum 40: Ceuta and Melilla, private, NA	2	0.0111682
						EST0001	EST - stratum 01: Estonian	161	0.899039
						EST0002	EST - stratum 02: Russian	41	0.228948
						EST0003	EST - stratum 03: Mixed	4	0.0223364
						FIN0001	FIN - stratum 01: Helsinki\Uusimaa-Urban	39	0.21778
						FIN0002	FIN - stratum 02: Helsinki\Uusimaa-Rural	2	0.0111682
						FIN0003	FIN - stratum 03: Southern Finland-Urban	31	0.173107
						FIN0004	FIN - stratum 04: Southern Finland-Rural	5	0.0279205
						FIN0005	FIN - stratum 05: Western Finland-Urban	31	0.173107
						FIN0006	FIN - stratum 06: Western Finland-Rural	8	0.0446728
						FIN0007	FIN - stratum 07: Northern and Eastern Finland-Urban	29	0.161939
						FIN0008	FIN - stratum 08: Northern and Eastern Finland-Rural	12	0.0670092
						FIN0009	FIN - stratum 09: Swedish speaking area-Urban	9	0.0502569
						FIN0010	FIN - stratum 10: Swedish speaking area-Rural	2	0.0111682
						FRA0101	FRA - stratum 01: Lycée GT LS	148	0.826446
						FRA0202	FRA - stratum 02: Collège LS	24	0.134018
						FRA0203	FRA - stratum 03: Lycée PRO LS	22	0.12285
						FRA0204	FRA - stratum 04: Lycée agricole LS	7	0.0390887
						FRA0205	FRA - stratum 05: MSS	31	0.173107
						FRA0206	FRA - stratum 06: VSS	20	0.111682
						GBR0001	QSC - stratum 01: pub fund-lowest	21	0.117266
						GBR0002	QSC - stratum 02: pub fund-second lowest	21	0.117266
						GBR0003	QSC - stratum 03: pub fund-middle	21	0.117266
						GBR0004	QSC - stratum 04: pub fund-second highest	23	0.128434
						GBR0005	QSC - stratum 05: pub fund-highest	17	0.0949296
						GBR0006	QSC - stratum 06: pub fund-missing	1	0.0055841
						GBR0012	QSC - stratum 12: indep-missing	5	0.0279205
						GBR1101	QUK - stratum 01: England,independent,North,male -- 1	1	0.0055841
						GBR1102	QUK - stratum 02: England,independent,North,mixed -- 2	2	0.0111682
						GBR1103	QUK - stratum 03: England,independent,North,female -- 3	2	0.0111682
						GBR1104	QUK - stratum 04: England,independent,Midlands,male -- 4	2	0.0111682
						GBR1105	QUK - stratum 05: England,independent,Midlands,mixed -- 5	2	0.0111682
						GBR1106	QUK - stratum 06: England,independent,Midlands,female -- 6	1	0.0055841
						GBR1107	QUK - stratum 07: England,independent,South,male -- 7	2	0.0111682
						GBR1108	QUK - stratum 08: England,independent,South,mixed -- 8	1	0.0055841
						GBR1109	QUK - stratum 09: England,independent,South,female -- 9	2	0.0111682
						GBR1110	QUK - stratum 10: England,independent,Greater London,male -- 10	1	0.0055841
						GBR1111	QUK - stratum 11: England,independent,Greater London,mixed -- 11	1	0.0055841
						GBR1112	QUK - stratum 12: England,independent,Greater London,female -- 12	1	0.0055841
						GBR1113	QUK - stratum 13: England,maintained selective,North,male -- 13	1	0.0055841
						GBR1114	QUK - stratum 14: England,maintained selective,North,mixed -- 14	2	0.0111682
						GBR1115	QUK - stratum 15: England,maintained selective,Midlands,male -- 15	2	0.0111682
						GBR1116	QUK - stratum 16: England,maintained selective,Midlands,mixed -- 16	1	0.0055841
						GBR1117	QUK - stratum 17: England,maintained selective,Midlands,female -- 17	1	0.0055841
						GBR1118	QUK - stratum 18: England,maintained selective,South,male -- 18	3	0.0167523
						GBR1119	QUK - stratum 19: England,maintained selective,South,mixed -- 19	1	0.0055841
						GBR1120	QUK - stratum 20: England,maintained selective,South,female -- 20	2	0.0111682
						GBR1121	QUK - stratum 21: England,maintained selective,Greater London,male -- 21	2	0.0111682
						GBR1122	QUK - stratum 22: England,maintained selective,Greater London,mixed -- 22	1	0.0055841
						GBR1123	QUK - stratum 23: England,maintained selective,Greater London,female -- 23	1	0.0055841
						GBR1124	QUK - stratum 24: England,maintained non-selective,North,male -- 24	2	0.0111682
						GBR1125	QUK - stratum 25: England,maintained non-selective,North,mixed -- 25	21	0.117266
						GBR1126	QUK - stratum 26: England,maintained non-selective,North,female -- 26	2	0.0111682
						GBR1127	QUK - stratum 27: England,maintained non-selective,Midlands,male -- 27	2	0.0111682
						GBR1128	QUK - stratum 28: England,maintained non-selective,Midlands,mixed -- 28	14	0.0781774
						GBR1129	QUK - stratum 29: England,maintained non-selective,Midlands,female -- 29	2	0.0111682
						GBR1130	QUK - stratum 30: England,maintained non-selective,South,male -- 30	2	0.0111682
						GBR1131	QUK - stratum 31: England,maintained non-selective,South,mixed -- 31	16	0.0893455
						GBR1132	QUK - stratum 32: England,maintained non-selective,South,female -- 32	2	0.0111682
						GBR1133	QUK - stratum 33: England,maintained non-selective,Greater London,male -- 33	2	0.0111682
						GBR1134	QUK - stratum 34: England,maintained non-selective,Greater London,mixed -- 34	6	0.0335046
						GBR1135	QUK - stratum 35: England,maintained non-selective,Greater London,female -- 35	2	0.0111682
						GBR1136	QUK - stratum 36: England,academy,North,male -- 36	2	0.0111682
						GBR1137	QUK - stratum 37: England,academy,North,mixed -- 37	21	0.117266
						GBR1138	QUK - stratum 38: England,academy,North,female -- 38	2	0.0111682
						GBR1139	QUK - stratum 39: England,academy,Midlands,male -- 39	2	0.0111682
						GBR1140	QUK - stratum 40: England,academy,Midlands,mixed -- 40	32	0.178691
						GBR1141	QUK - stratum 41: England,academy,Midlands,female -- 41	2	0.0111682
						GBR1142	QUK - stratum 42: England,academy,South,male -- 42	2	0.0111682
						GBR1143	QUK - stratum 43: England,academy,South,mixed -- 43	24	0.134018
						GBR1144	QUK - stratum 44: England,academy,South,female -- 44	2	0.0111682
						GBR1145	QUK - stratum 45: England,academy,Greater London,male -- 45	2	0.0111682
						GBR1146	QUK - stratum 46: England,academy,Greater London,mixed -- 46	7	0.0390887
						GBR1264	QUK - stratum 64: Northern Ireland,independent,North Eastern,mixed -- 64	1	0.0055841
						GBR1265	QUK - stratum 65: Northern Ireland,independent,South Eastern,mixed -- 65	1	0.0055841
						GBR1266	QUK - stratum 66: Northern Ireland,independent,Southern,mixed -- 66	1	0.0055841
						GBR1267	QUK - stratum 67: Northern Ireland,maintained selective,Belfast,male -- 67	2	0.0111682
						GBR1268	QUK - stratum 68: Northern Ireland,maintained selective,Belfast,mixed -- 68	4	0.0223364
						GBR1269	QUK - stratum 69: Northern Ireland,maintained selective,Belfast,female -- 69	3	0.0167523
						GBR1270	QUK - stratum 70: Northern Ireland,maintained selective,Western,male -- 70	3	0.0167523
						GBR1271	QUK - stratum 71: Northern Ireland,maintained selective,Western,mixed -- 71	2	0.0111682
						GBR1272	QUK - stratum 72: Northern Ireland,maintained selective,Western,female -- 72	2	0.0111682
						GBR1273	QUK - stratum 73: Northern Ireland,maintained selective,North Eastern,male -- 73	1	0.0055841
						GBR1274	QUK - stratum 74: Northern Ireland,maintained selective,North Eastern,mixed -- 74	6	0.0335046
						GBR1276	QUK - stratum 76: Northern Ireland,maintained selective,South Eastern,male -- 76	1	0.0055841
						GBR1277	QUK - stratum 77: Northern Ireland,maintained selective,South Eastern,mixed -- 77	4	0.0223364
						GBR1278	QUK - stratum 78: Northern Ireland,maintained selective,South Eastern,female -- 78	2	0.0111682
						GBR1279	QUK - stratum 79: Northern Ireland,maintained selective,Southern,male -- 79	2	0.0111682
						GBR1280	QUK - stratum 80: Northern Ireland,maintained selective,Southern,mixed -- 80	4	0.0223364
						GBR1281	QUK - stratum 81: Northern Ireland,maintained selective,Southern,female -- 81	2	0.0111682
						GBR1282	QUK - stratum 82: Northern Ireland,maintained non-selective,Belfast,male -- 82	2	0.0111682
						GBR1283	QUK - stratum 83: Northern Ireland,maintained non-selective,Belfast,mixed -- 83	2	0.0111682
						GBR1284	QUK - stratum 84: Northern Ireland,maintained non-selective,Belfast,female -- 84	3	0.0167523
						GBR1285	QUK - stratum 85: Northern Ireland,maintained non-selective,Western,male -- 85	1	0.0055841
						GBR1286	QUK - stratum 86: Northern Ireland,maintained non-selective,Western,mixed -- 86	8	0.0446728
						GBR1287	QUK - stratum 87: Northern Ireland,maintained non-selective,Western,female -- 87	2	0.0111682
						GBR1288	QUK - stratum 88: Northern Ireland,maintained non-selective,North Eastern,male -- 88	1	0.0055841
						GBR1289	QUK - stratum 89: Northern Ireland,maintained non-selective,North Eastern,mixed -- 89	11	0.0614251
						GBR1291	QUK - stratum 91: Northern Ireland,maintained non-selective,South Eastern,mixed -- 91	9	0.0502569
						GBR1292	QUK - stratum 92: Northern Ireland,maintained non-selective,South Eastern,female -- 92	1	0.0055841
						GBR1293	QUK - stratum 93: Northern Ireland,maintained non-selective,Southern,male -- 93	1	0.0055841
						GBR1294	QUK - stratum 94: Northern Ireland,maintained non-selective,Southern,mixed -- 94	11	0.0614251
						GBR1295	QUK - stratum 95: Northern Ireland,maintained non-selective,Southern,female -- 95	2	0.0111682
						GBR1348	QUK - stratum 48: Wales,Maintained,North Wales,mixed -- 48	30	0.167523
						GBR1349	QUK - stratum 49: Wales,Maintained,Powys & South West,male -- 49	1	0.0055841
						GBR1350	QUK - stratum 50: Wales,Maintained,Powys & South West,mixed -- 50	79	0.441144
						GBR1352	QUK - stratum 52: Wales,Maintained,South East Wales,mixed -- 52	26	0.145186
						GBR1355	QUK - stratum 55: Wales,independent,North Wales,mixed -- 55	2	0.0111682
						GBR1358	QUK - stratum 58: Wales,independent,Powys & South West,mixed -- 58	1	0.0055841
						GBR1361	QUK - stratum 61: Wales,independent,South East Wales,female -- 61	1	0.0055841
						GEO0001	GEO - stratum 01: Tbilisi \ Public	46	0.256868
						GEO0002	GEO - stratum 02: Tbilisi \ Private	14	0.0781774
						GEO0003	GEO - stratum 03: Abkhazia \ Public	2	0.0111682
						GEO0004	GEO - stratum 04: Achara \ Public	23	0.128434
						GEO0005	GEO - stratum 05: Achara \ Private	3	0.0167523
						GEO0006	GEO - stratum 06: Guria \ Public	10	0.055841
						GEO0007	GEO - stratum 07: Guria \ Private	2	0.0111682
						GEO0008	GEO - stratum 08: Imereti \ Public	37	0.206612
						GEO0009	GEO - stratum 09: Imereti \ Private	1	0.0055841
						GEO0010	GEO - stratum 10: Kakheti \ Public	20	0.111682
						GEO0011	GEO - stratum 11: Kakheti \ Private	2	0.0111682
						GEO0012	GEO - stratum 12: Mtskheta-Mtianeti \ Public	8	0.0446728
						GEO0013	GEO - stratum 13: Mtskheta-Mtianeti \ Private	2	0.0111682
						GEO0014	GEO - stratum 14: Racha-Lechkhumi \ Public	2	0.0111682
						GEO0015	GEO - stratum 15: Racha-Lechkhumi \ Private	1	0.0055841
						GEO0016	GEO - stratum 16: Samegrelo-Zemo Svaneti \ Public	25	0.139602
						GEO0017	GEO - stratum 17: Samegrelo-Zemo Svaneti \ Private	2	0.0111682
						GEO0018	GEO - stratum 18: Samtskhe-Javakheti \ Public	9	0.0502569
						GEO0019	GEO - stratum 19: Samtskhe-Javakheti \ Private	3	0.0167523
						GEO0020	GEO - stratum 20: Shida Qartli \ Public	19	0.106098
						GEO0021	GEO - stratum 21: Shida Qartli \ Private	2	0.0111682
						GEO0022	GEO - stratum 22: Qvemo Qartli \ Public	27	0.150771
						GEO0023	GEO - stratum 23: Qvemo Qartli \ Private	2	0.0111682
						GRC0001	GRC - stratum 01: Rural	23	0.128434
						GRC0002	GRC - stratum 02: Suburban	43	0.240116
						GRC0003	GRC - stratum 03: Urban	145	0.809694
						HKG0001	HKG - stratum 01: Government\Modal grade	10	0.055841
						HKG0003	HKG - stratum 03: Aided or Caput\Modal grade	110	0.614251
						HKG0004	HKG - stratum 04: Aided or Caput\No modal grade	1	0.0055841
						HKG0007	HKG - stratum 07: Direct Subsidy Scheme\Modal grade	17	0.0949296
						HRV0001	HRV - stratum 01: Four year vocational prog	77	0.429975
						HRV0002	HRV - stratum 02: Vocational - industrial - crafts prog.	13	0.0725933
						HRV0003	HRV - stratum 03: Mixed type	28	0.156355
						HRV0004	HRV - stratum 04: Art - vocational prog	2	0.0111682
						HRV0005	HRV - stratum 05: Gymnasium	38	0.212196
						HRV0006	HRV - stratum 06: Primary schools (lower secondary education)	2	0.0111682
						HUN0001	HUN - stratum 01: Primary school -- 1	57	0.318294
						HUN0002	HUN - stratum 02: Grammar school 1 (4-5 years long) -- 2	62	0.346214
						HUN0003	HUN - stratum 03: Grammar school 2 (6 years long) -- 3	12	0.0670092
						HUN0004	HUN - stratum 04: Grammar school 3 (8 years long) -- 4	7	0.0390887
						HUN0005	HUN - stratum 05: Vocational secondary school -- 5	68	0.379719
						HUN0006	HUN - stratum 06: Vocational school -- 6	39	0.21778
						IDN0001	IDN - stratum 01: National Exam Result-Good	44	0.2457
						IDN0002	IDN - stratum 02: National Exam Result-Moderate	145	0.809694
						IDN0003	IDN - stratum 03: National Exam Result-Poor	47	0.262452
						IRL0001	IRL - stratum 01: up to 40\community-comprehensive	2	0.0111682
						IRL0002	IRL - stratum 02: 41-80\community-comprehensive	3	0.0167523
						IRL0003	IRL - stratum 03: 81 and up\community-comprehensive	24	0.134018
						IRL0004	IRL - stratum 04: up to 40\secondary	3	0.0167523
						IRL0005	IRL - stratum 05: 41-80\secondary	19	0.106098
						IRL0006	IRL - stratum 06: 81 and up\secondary	69	0.385303
						IRL0007	IRL - stratum 07: up to 40\vocational	9	0.0502569
						IRL0008	IRL - stratum 08: 41-80\vocational	11	0.0614251
						IRL0009	IRL - stratum 09: 81 and up\vocational	27	0.150771
						ISL0001	ISL - stratum 01: Reykjavik \ 1-8	1	0.0055841
						ISL0002	ISL - stratum 02: Reykjavik \ 9-16	3	0.0167523
						ISL0003	ISL - stratum 03: Reykjavik \ 17-35	4	0.0223364
						ISL0004	ISL - stratum 04: Reykjavik \ > 35	20	0.111682
						ISL0005	ISL - stratum 05: Nágrenni Reykjavíkur \ 9-16	1	0.0055841
						ISL0006	ISL - stratum 06: Nágrenni Reykjavíkur \ 17-35	2	0.0111682
						ISL0007	ISL - stratum 07: Nágrenni Reykjavíkur \ > 35	19	0.106098
						ISL0008	ISL - stratum 08: Suðurnes \ 17-35	5	0.0279205
						ISL0009	ISL - stratum 09: Suðurnes \ >35	4	0.0223364
						ISL0010	ISL - stratum 10: Vesturland \ 1-8	2	0.0111682
						ISL0011	ISL - stratum 11: Vesturland \ 9-16	3	0.0167523
						ISL0012	ISL - stratum 12: Vesturland \ 17-35	3	0.0167523
						ISL0013	ISL - stratum 13: Vesturland \ >35	2	0.0111682
						ISL0014	ISL - stratum 14: Vestfirðir \ 1-8	1	0.0055841
						ISL0015	ISL - stratum 15: Vestfirðir \ 9-16	3	0.0167523
						ISL0016	ISL - stratum 16: Vestfirðir \ > 35	1	0.0055841
						ISL0017	ISL - stratum 17: Norðurland vestra \ 1-8	2	0.0111682
						ISL0018	ISL - stratum 18: Norðurland vestra \ 9-16	2	0.0111682
						ISL0019	ISL - stratum 19: Norðurland vestra \17-35	3	0.0167523
						ISL0020	ISL - stratum 20: Norðurland vestra \ >35	1	0.0055841
						ISL0021	ISL - stratum 21: Norðurland eystra \ 1-8	5	0.0279205
						ISL0022	ISL - stratum 22: Norðurland eystra \ 9-16	2	0.0111682
						ISL0023	ISL - stratum 23: Norðurland eystra \ 17-35	4	0.0223364
						ISL0024	ISL - stratum 24: Norðurland eystra \ > 35	6	0.0335046
						ISL0025	ISL - stratum 25: Austurland \ 1-8	6	0.0335046
						ISL0026	ISL - stratum 26: Austurland \ 9-16	4	0.0223364
						ISL0027	ISL - stratum 27: Austurland \ 17-35	3	0.0167523
						ISL0029	ISL - stratum 29: Suðurland \ 1-8	3	0.0167523
						ISL0030	ISL - stratum 30: Suðurland \ 9-16	3	0.0167523
						ISL0031	ISL - stratum 31: Suðurland \17-35	3	0.0167523
						ISL0032	ISL - stratum 32: Suðurland \ > 35	3	0.0167523
						ISR9797	Undisclosed STRATUM - Israel	173	0.966049
						ITA9797	Undisclosed STRATUM - Italy	474	2.64686
						JOR0001	JOR - stratum 01: Public_Discovery	36	0.201027
						JOR0002	JOR - stratum 02: Public_Madrasati	31	0.173107
						JOR0003	JOR - stratum 03: Public_ERSP	34	0.189859
						JOR0004	JOR - stratum 04: Public_Other	90	0.502569
						JOR0005	JOR - stratum 05: UNRWA	28	0.156355
						JOR0006	JOR - stratum 06: Private	31	0.173107
						JPN0101	JPN - stratum 01: Public\Academic	94	0.524905
						JPN0202	JPN - stratum 02: Public\Practical	41	0.228948
						JPN0203	JPN - stratum 03: Private\Academic	54	0.301541
						JPN0204	JPN - stratum 04: Private\Practical	9	0.0502569
						KOR0101	KOR - stratum 01: Lower Secondary,General -- 01	23	0.128434
						KOR0202	KOR - stratum 02: Upper Secondary,general -- 02	50	0.279205
						KOR0302	KOR - stratum 02: Upper Secondary,general -- 02	69	0.385303
						KOR0403	KOR - stratum 03: Upper Secondary,vocational -- 03	26	0.145186
						KSV0001	KSV - stratum 01: Ferizaj \ Rural	12	0.0670092
						KSV0002	KSV - stratum 02: Ferizaj\ Urban	24	0.134018
						KSV0003	KSV - stratum 03: Gjakova\Rural	14	0.0781774
						KSV0004	KSV - stratum 04: Gjakova\Urban	15	0.0837614
						KSV0005	KSV - stratum 05: Gjilani\Rural	8	0.0446728
						KSV0006	KSV - stratum 06: Gjilani\Urban	14	0.0781774
						KSV0007	KSV - stratum 07: Mitrovica\Rural	8	0.0446728
						KSV0008	KSV - stratum 08: Mitrovica\Urban	20	0.111682
						KSV0009	KSV - stratum 09: Peja\Rural	7	0.0390887
						KSV0010	KSV - stratum 10: Peja\Urban	19	0.106098
						KSV0011	KSV - stratum 11: Prishtina\Rural	13	0.0725933
						KSV0012	KSV - stratum 12: Prishtina\Urban	42	0.234532
						KSV0013	KSV - stratum 13: Prizreni\Rural	10	0.055841
						KSV0014	KSV - stratum 14: Prizreni\Urban	18	0.100514
						LBN0001	LBN - stratum 01: ISCED2AG,Private,Rural -- 1	24	0.134018
						LBN0002	LBN - stratum 02: ISCED2AG,Private,Urban -- 2	19	0.106098
						LBN0003	LBN - stratum 03: ISCED2AG,Public,Rural -- 3	46	0.256868
						LBN0004	LBN - stratum 04: ISCED2AG,Public,Urban -- 4	14	0.0781774
						LBN0005	LBN - stratum 05: MIXED,Private,Rural -- 5	42	0.234532
						LBN0006	LBN - stratum 06: MIXED,Private,Urban -- 6	63	0.351798
						LBN0007	LBN - stratum 07: MIXED,Public,Rural -- 7	17	0.0949296
						LBN0008	LBN - stratum 08: MIXED,Public,Urban -- 8	11	0.0614251
						LBN0009	LBN - stratum 09: ISCED3AG,Private,Rural -- 9	2	0.0111682
						LBN0010	LBN - stratum 10: ISCED3AG,Private,Urban -- 10	2	0.0111682
						LBN0011	LBN - stratum 11: ISCED3AG,Public,Rural -- 11	21	0.117266
						LBN0012	LBN - stratum 12: ISCED3AG,Public,Urban -- 12	9	0.0502569
						LTU0101	LTU - stratum 01: Lithuanian \ Capital \ Gymnasium	20	0.111682
						LTU0102	LTU - stratum 02: Lithuanian \ Capital \ Secondary	2	0.0111682
						LTU0103	LTU - stratum 03: Lithuanian \ Capital \ basic	2	0.0111682
						LTU0104	LTU - stratum 04: Lithuanian \ Capital \ progymnasium	3	0.0167523
						LTU0105	LTU - stratum 05: Lithuanian \ Capital \ other	2	0.0111682
						LTU0106	LTU - stratum 06: Lithuanian \ City \ Gymnasium	30	0.167523
						LTU0107	LTU - stratum 07: Lithuanian \ City \ Secondary	7	0.0390887
						LTU0108	LTU - stratum 08: Lithuanian \ City \ basic	5	0.0279205
						LTU0109	LTU - stratum 09: Lithuanian \ City \ progymnasium	4	0.0223364
						LTU0110	LTU - stratum 10: Lithuanian \ City \ other	1	0.0055841
						LTU0111	LTU - stratum 11: Lithuanian \ town \ Gymnasium	52	0.290373
						LTU0112	LTU - stratum 12: Lithuanian \ town \ Secondary	3	0.0167523
						LTU0113	LTU - stratum 13: Lithuanian \ town \ basic	14	0.0781774
						LTU0114	LTU - stratum 14: Lithuanian \ town \ progymnasium	3	0.0167523
						LTU0115	LTU - stratum 15: Lithuanian \ town \ other	4	0.0223364
						LTU0116	LTU - stratum 16: Lithuanian \ village \ Gymnasium	26	0.145186
						LTU0117	LTU - stratum 17: Lithuanian \ village \ Secondary	10	0.055841
						LTU0118	LTU - stratum 18: Lithuanian \ village \ basic	40	0.223364
						LTU0120	LTU - stratum 20: Lithuanian \ village \ other	1	0.0055841
						LTU0221	LTU - stratum 21: Russian \ NA \ NA	25	0.139602
						LTU0322	LTU - stratum 22: Polish \ NA \ NA	43	0.240116
						LTU0423	LTU - stratum 23: Russian, Polish \ NA \ NA	9	0.0502569
						LTU0524	LTU - stratum 24: Other multi-language \ NA \ NA	5	0.0279205
						LUX0101	LUX - stratum 01: 1: ES government public	4	0.0223364
						LUX0102	LUX - stratum 02: 2: EST government public	10	0.055841
						LUX0103	LUX - stratum 03: 3: ES+EST government public	19	0.106098
						LUX0104	LUX - stratum 04: 4: EST government private	4	0.0223364
						LUX0105	LUX - stratum 05: 5: ES+EST government private	1	0.0055841
						LUX0106	LUX - stratum 06: 6: Government independent	6	0.0335046
						LVA0001	LVA - stratum 01: Riga	69	0.385303
						LVA0002	LVA - stratum 02: City	44	0.2457
						LVA0003	LVA - stratum 03: Town	60	0.335046
						LVA0004	LVA - stratum 04: Rural	77	0.429975
						MAC0001	MAC - stratum 01: Government, Grammar-International, Chinese and Portuguese	1	0.0055841
						MAC0002	MAC - stratum 02: Government, Technical-Vocational, Chinese	3	0.0167523
						MAC0003	MAC - stratum 03: Private-in-Net, Grammar-International, Chinese	25	0.139602
						MAC0004	MAC - stratum 04: Private-in-Net, Grammar-International, English	3	0.0167523
						MAC0005	MAC - stratum 05: Private-in-Net, Grammar-International, Chinese and English	3	0.0167523
						MAC0006	MAC - stratum 06: Private-in-Net, Technical-Vocational, Chinese	2	0.0111682
						MAC0007	MAC - stratum 07: Private-not- in-Net, Grammar-International, Chinese	2	0.0111682
						MAC0008	MAC - stratum 08: Private-not-in-Net, Grammar-International, English	4	0.0223364
						MAC0009	MAC - stratum 09: Private-not-in-Net, Grammar-International, Portuguese	1	0.0055841
						MAC0010	MAC - stratum 10: Private-not- in-Net, Grammar-International, Chinese and English	1	0.0055841
						MDA0001	MDA - stratum 01: Romanian\Big city\Mixed	18	0.100514
						MDA0002	MDA - stratum 02: Romanian\Big city\ISCED2	2	0.0111682
						MDA0003	MDA - stratum 03: Romanian\Big city\ISCED3	2	0.0111682
						MDA0004	MDA - stratum 04: Romanian\Urban\Mixed	17	0.0949296
						MDA0005	MDA - stratum 05: Romanian\Urban\ISCED2	3	0.0167523
						MDA0006	MDA - stratum 06: Romanian\Urban\ISCED3	2	0.0111682
						MDA0007	MDA - stratum 07: Romanian\Rural\Mixed	34	0.189859
						MDA0008	MDA - stratum 08: Romanian\Rural\ISCED2	88	0.491401
						MDA0009	MDA - stratum 09: Romanian\Rural\ISCED3	3	0.0167523
						MDA0010	MDA - stratum 10: Russian\Big city\Mixed	8	0.0446728
						MDA0011	MDA - stratum 11: Russian\Big city\ISCED2	2	0.0111682
						MDA0012	MDA - stratum 12: Russian\Big city\ISCED3	1	0.0055841
						MDA0013	MDA - stratum 13: Russian\Urban\Mixed	7	0.0390887
						MDA0014	MDA - stratum 14: Russian\Urban\ISCED2	3	0.0167523
						MDA0015	MDA - stratum 15: Russian\Urban\ISCED3	2	0.0111682
						MDA0016	MDA - stratum 16: Russian\Rural\Mixed	5	0.0279205
						MDA0017	MDA - stratum 17: Russian\Rural\ISCED2	12	0.0670092
						MDA0018	MDA - stratum 18: Russian\Rural\ISCED3	1	0.0055841
						MDA0019	MDA - stratum 19: Mixed\Big city\Mixed	2	0.0111682
						MDA0020	MDA - stratum 20: Mixed\Big city\ISCED2	3	0.0167523
						MDA0021	MDA - stratum 21: Mixed\Big city\ISCED3	3	0.0167523
						MDA0022	MDA - stratum 22: Mixed\Urban\Mixed	2	0.0111682
						MDA0023	MDA - stratum 23: Mixed\Urban\ISCED2	1	0.0055841
						MDA0024	MDA - stratum 24: Mixed\Urban\ISCED3	2	0.0111682
						MDA0025	MDA - stratum 25: Mixed\Rural\Mixed	2	0.0111682
						MDA0026	MDA - stratum 26: Mixed\Rural\ISCED2	3	0.0167523
						MDA0027	MDA - stratum 27: Mixed\Rural\ISCED3	1	0.0055841
						MEX0001	MEX - stratum 01: Lower Secondary \ Large	31	0.173107
						MEX0002	MEX - stratum 02: Lower Secondary \ Moderately Small	27	0.150771
						MEX0003	MEX - stratum 03: Lower Secondary \ Small	58	0.323878
						MEX0004	MEX - stratum 04: Upper Secondary \ Large	123	0.686844
						MEX0005	MEX - stratum 05: Upper Secondary \ Moderately Small	17	0.0949296
						MEX0006	MEX - stratum 06: Upper Secondary \ Small	19	0.106098
						MKD0001	MKD - stratum 01: ISCED2\General	1	0.0055841
						MKD0002	MKD - stratum 02: ISCED3\Vocational	46	0.256868
						MKD0003	MKD - stratum 03: ISCED3\General	30	0.167523
						MKD0004	MKD - stratum 04: ISCED3\Mixed	29	0.161939
						MLT0001	MLT - stratum 01: Church	21	0.117266
						MLT0002	MLT - stratum 02: Independent	10	0.055841
						MLT0003	MLT - stratum 03: State \ Category A	3	0.0167523
						MLT0004	MLT - stratum 04: State \ Category A + Category B	7	0.0390887
						MLT0005	MLT - stratum 05: State \ Category A+ Category B + Category C	6	0.0335046
						MLT0006	MLT - stratum 06: State \ Category A + Category C	1	0.0055841
						MLT0007	MLT - stratum 07: State \ Category B + Category C	1	0.0055841
						MLT0008	MLT - stratum 08: State \ Category C	9	0.0502569
						MLT0009	MLT - stratum 09: State \ NA	1	0.0055841
						MNE0001	MNE - stratum 01: Primary-Central	8	0.0446728
						MNE0002	MNE - stratum 02: Primary-North	3	0.0167523
						MNE0003	MNE - stratum 03: Primary-South	3	0.0167523
						MNE0004	MNE - stratum 04: Gimnazija-Central	5	0.0279205
						MNE0005	MNE - stratum 05: Gimnazija -North	4	0.0223364
						MNE0006	MNE - stratum 06: Gimnazija -South	1	0.0055841
						MNE0007	MNE - stratum 07: Vocational-Central	16	0.0893455
						MNE0008	MNE - stratum 08: Vocational-North	8	0.0446728
						MNE0009	MNE - stratum 09: Vocational-South	5	0.0279205
						MNE0010	MNE - stratum 10: Mixed-North	6	0.0335046
						MNE0011	MNE - stratum 11: Mixed-South	5	0.0279205
						NLD0001	NLD - stratum 01: 01_PRO\VMBO	102	0.569578
						NLD0002	NLD - stratum 02: 02_HAVO\VWO	84	0.469064
						NLD0003	NLD - stratum 03: 03_PrivateEducation	1	0.0055841
						NOR0001	NOR - stratum 01: Lower secondary schools	225	1.25642
						NOR0002	NOR - stratum 02: Upper secondary schools	1	0.0055841
						NOR0003	NOR - stratum 03: Mixed\Both	3	0.0167523
						NZL0101	NZL - stratum 01: Small (<25)	9	0.0502569
						NZL0102	NZL - stratum 02: Medium (25-200)	113	0.631003
						NZL0203	NZL - stratum 03: Large (>200)	61	0.34063
						PER0001	PER - stratum 01: Public\Urban\Modal grade	147	0.820862
						PER0002	PER - stratum 02: Public\Urban\No modal grade	8	0.0446728
						PER0003	PER - stratum 03: Public\Rural\Modal grade	41	0.228948
						PER0004	PER - stratum 04: Public\Rural\No modal grade	2	0.0111682
						PER0005	PER - stratum 05: Private\Urban\Modal grade	72	0.402055
						PER0006	PER - stratum 06: Private\Urban\No modal grade	7	0.0390887
						PER0007	PER - stratum 07: Private\Rural\Modal grade	2	0.0111682
						PER0008	PER - stratum 08: Private\Rural\No modal grade	2	0.0111682
						POL0001	POL - stratum 01: 1 - Gymnasium	160	0.893455
						POL0002	POL - stratum 02: 2 - Lycee	6	0.0335046
						POL0003	POL - stratum 03: 3 - Vocational	3	0.0167523
						PRT0001	PRT - stratum 01: Alentejo Central,Modal Grade -- 1	3	0.0167523
						PRT0002	PRT - stratum 02: Alentejo Central,Non Modal grade -- 2	2	0.0111682
						PRT0003	PRT - stratum 03: Alentejo Litoral,Modal Grade -- 3	2	0.0111682
						PRT0004	PRT - stratum 04: Alentejo Litoral,Non Modal grade -- 4	3	0.0167523
						PRT0005	PRT - stratum 05: Algarve,Modal Grade -- 5	5	0.0279205
						PRT0006	PRT - stratum 06: Algarve,Non Modal grade -- 6	2	0.0111682
						PRT0007	PRT - stratum 07: Alto Alentejo,Modal Grade -- 7	2	0.0111682
						PRT0008	PRT - stratum 08: Alto Alentejo,Non Modal grade -- 8	2	0.0111682
						PRT0009	PRT - stratum 09: Alto Minho,Modal Grade -- 9	4	0.0223364
						PRT0010	PRT - stratum 10: Alto Minho,Non Modal grade -- 10	2	0.0111682
						PRT0011	PRT - stratum 11: Alto Tâmega,Modal Grade -- 11	2	0.0111682
						PRT0012	PRT - stratum 12: Alto Tâmega,Non Modal grade -- 12	1	0.0055841
						PRT0013	PRT - stratum 13: Área Metropolitana de Lisboa,Modal Grade -- 13	37	0.206612
						PRT0014	PRT - stratum 14: Área Metropolitana de Lisboa,Non Modal grade -- 14	7	0.0390887
						PRT0015	PRT - stratum 15: Área Metropolitana do Porto,Modal Grade -- 15	27	0.150771
						PRT0016	PRT - stratum 16: Área Metropolitana do Porto,Non Modal grade -- 16	4	0.0223364
						PRT0017	PRT - stratum 17: Ave,Modal Grade -- 17	6	0.0335046
						PRT0018	PRT - stratum 18: Ave,Non Modal grade -- 18	2	0.0111682
						PRT0019	PRT - stratum 19: Baixo Alentejo,Modal Grade -- 19	2	0.0111682
						PRT0020	PRT - stratum 20: Baixo Alentejo,Non Modal grade -- 20	2	0.0111682
						PRT0021	PRT - stratum 21: Beira Baixa,Modal Grade -- 21	2	0.0111682
						PRT0022	PRT - stratum 22: Beira Baixa,Non Modal grade -- 22	2	0.0111682
						PRT0023	PRT - stratum 23: Beiras e Serra da Estrela,Modal Grade -- 23	3	0.0167523
						PRT0024	PRT - stratum 24: Beiras e Serra da Estrela,Non Modal grade -- 24	1	0.0055841
						PRT0025	PRT - stratum 25: Cávado,Modal Grade -- 25	6	0.0335046
						PRT0026	PRT - stratum 26: Cávado,Non Modal grade -- 26	2	0.0111682
						PRT0027	PRT - stratum 27: Douro,Modal Grade -- 27	3	0.0167523
						PRT0028	PRT - stratum 28: Douro,Non Modal grade -- 28	2	0.0111682
						PRT0029	PRT - stratum 29: Lezíria do Tejo,Modal Grade -- 29	3	0.0167523
						PRT0030	PRT - stratum 30: Lezíria do Tejo,Non Modal grade -- 30	2	0.0111682
						PRT0031	PRT - stratum 31: Médio Tejo,Modal Grade -- 31	3	0.0167523
						PRT0032	PRT - stratum 32: Médio Tejo,Non Modal grade -- 32	2	0.0111682
						PRT0033	PRT - stratum 33: Oeste,Modal Grade -- 33	4	0.0223364
						PRT0034	PRT - stratum 34: Oeste,Non Modal grade -- 34	2	0.0111682
						PRT0035	PRT - stratum 35: R. A. Madeira,Modal Grade -- 35	4	0.0223364
						PRT0036	PRT - stratum 36: R. A. Madeira,Non Modal grade -- 36	2	0.0111682
						PRT0037	PRT - stratum 37: R. A. Açores,Modal Grade -- 37	34	0.189859
						PRT0038	PRT - stratum 38: R. A. Açores,Non Modal grade -- 38	13	0.0725933
						PRT0039	PRT - stratum 39: Região de Aveiro,Modal Grade -- 39	5	0.0279205
						PRT0040	PRT - stratum 40: Região de Aveiro,Non Modal grade -- 40	2	0.0111682
						PRT0041	PRT - stratum 41: Região de Coimbra,Modal Grade -- 41	6	0.0335046
						PRT0042	PRT - stratum 42: Região de Coimbra,Non Modal grade -- 42	2	0.0111682
						PRT0043	PRT - stratum 43: Região de Leiria,Modal Grade -- 43	4	0.0223364
						PRT0044	PRT - stratum 44: Região de Leiria,Non Modal grade -- 44	2	0.0111682
						PRT0045	PRT - stratum 45: Tâmega e Sousa,Modal Grade -- 45	7	0.0390887
						PRT0046	PRT - stratum 46: Tâmega e Sousa,Non Modal grade -- 46	2	0.0111682
						PRT0047	PRT - stratum 47: Terras de Trás-os-Montes,Modal Grade -- 47	2	0.0111682
						PRT0048	PRT - stratum 48: Terras de Trás-os-Montes,Non Modal grade -- 48	1	0.0055841
						PRT0049	PRT - stratum 49: Viseu Dão Lafões,Modal Grade -- 49	4	0.0223364
						PRT0050	PRT - stratum 50: Viseu Dão Lafões,Non Modal grade -- 50	2	0.0111682
						QAT0101	QAT - region 01 stratum 01: Independent	70	0.390887
						QAT0102	QAT - region 01 stratum 02: Independent complex	22	0.12285
						QAT0103	QAT - region 01 stratum 03: Community	7	0.0390887
						QAT0105	QAT - region 01 stratum 05: Private	4	0.0223364
						QAT0106	QAT - region 01 stratum 06: Private complex	6	0.0335046
						QAT0201	QAT - region 02 stratum 01: Independent	1	0.0055841
						QAT0202	QAT - region 02 stratum 02: Independent complex	1	0.0055841
						QAT0203	QAT - region 02 stratum 03: Community	8	0.0446728
						QAT0204	QAT - region 02 stratum 04: International	47	0.262452
						QAT0206	QAT - region 02 stratum 06: Private complex	1	0.0055841
						QCH9797	Undisclosed STRATUM - China (B-S-J-G)	268	1.49654
						ROU0001	ROU - stratum 01: 1. GIM	45	0.251284
						ROU0002	ROU - stratum 02: 2. LIC	137	0.765021
						RUS0003	RUS - stratum 03: Republic of Bashkortostan	7	0.0390887
						RUS0005	RUS - stratum 05: Republic of Dagestan	6	0.0335046
						RUS0007	RUS - stratum 07: Kabardino-Balkarian Republic	4	0.0223364
						RUS0014	RUS - stratum 14: Republic of Sakha (Yakutia)	4	0.0223364
						RUS0016	RUS - stratum 16: Republic of Tatarstan	7	0.0390887
						RUS0021	RUS - stratum 21: Chuvashi Republic	4	0.0223364
						RUS0022	RUS - stratum 22: Altai territory	4	0.0223364
						RUS0023	RUS - stratum 23: Krasnodar territory	7	0.0390887
						RUS0024	RUS - stratum 24: Krasnoyarsk territory	6	0.0335046
						RUS0025	RUS - stratum 25: Primorsky territory	4	0.0223364
						RUS0026	RUS - stratum 26: Stavropol territory	4	0.0223364
						RUS0029	RUS - stratum 29: Arkhangelsk region	4	0.0223364
						RUS0031	RUS - stratum 31: Belgorod region	4	0.0223364
						RUS0033	RUS - stratum 33: Vladimir region	4	0.0223364
						RUS0034	RUS - stratum 34: Volgograd region	4	0.0223364
						RUS0036	RUS - stratum 36: Voronezh region	4	0.0223364
						RUS0037	RUS - stratum 37: Ivanovo region	4	0.0223364
						RUS0038	RUS - stratum 38: Irkutsk region	6	0.0335046
						RUS0039	RUS - stratum 39: Kaliningrad region	4	0.0223364
						RUS0041	RUS - stratum 41: Kamchatka territory	4	0.0223364
						RUS0042	RUS - stratum 42: Kemerovo region	4	0.0223364
						RUS0044	RUS - stratum 44: Kostroma region	4	0.0223364
						RUS0048	RUS - stratum 48: Lipetzk region	4	0.0223364
						RUS0050	RUS - stratum 50: Moscow region	8	0.0446728
						RUS0052	RUS - stratum 52: Nizhni Novgorod region	6	0.0335046
						RUS0053	RUS - stratum 53: Novgorod region	4	0.0223364
						RUS0054	RUS - stratum 54: Novosibirsk region	4	0.0223364
						RUS0055	RUS - stratum 55: Omsk region	4	0.0223364
						RUS0056	RUS - stratum 56: Orenburg region	4	0.0223364
						RUS0059	RUS - stratum 59: Perm territory	6	0.0335046
						RUS0061	RUS - stratum 61: Rostov region	7	0.0390887
						RUS0062	RUS - stratum 62: Ryazan region	4	0.0223364
						RUS0063	RUS - stratum 63: Samara region	6	0.0335046
						RUS0064	RUS - stratum 64: Saratov region	4	0.0223364
						RUS0066	RUS - stratum 66: Sverdlovsk region	7	0.0390887
						RUS0070	RUS - stratum 70: Tomsk region	4	0.0223364
						RUS0073	RUS - stratum 73: Ulyanovsk region	4	0.0223364
						RUS0074	RUS - stratum 74: Chelyabinsk region	6	0.0335046
						RUS0077	RUS - stratum 77: The City of Moscow	10	0.055841
						RUS0078	RUS - stratum 78: The City of Sankt-Petersburg	7	0.0390887
						RUS0086	RUS - stratum 86: Khanty-Mansijsk autonomous district - Yugra	4	0.0223364
						RUS0089	RUS - stratum 89: Yamalo-Nenets autonomous district	4	0.0223364
						SGP0101	SGP - stratum 01: Public Secondary	90	0.502569
						SGP0201	SGP - stratum 01: Public Secondary	78	0.435559
						SGP0203	SGP - stratum 03: Private Secondary	9	0.0502569
						SVK0001	SVK - stratum 01: ZS \ Region 1_ZAP	74	0.413223
						SVK0002	SVK - stratum 02: ZS \ Region 2_STR	44	0.2457
						SVK0003	SVK - stratum 03: ZS \ Region 3_ VÝCH	56	0.312709
						SVK0004	SVK - stratum 04: GYM \ Region 1_ZAP	19	0.106098
						SVK0005	SVK - stratum 05: GYM \ Region 2_STR	11	0.0614251
						SVK0006	SVK - stratum 06: GYM \ Region 3_ VÝCH	13	0.0725933
						SVK0007	SVK - stratum 07: others \ Region 1_ZAP	32	0.178691
						SVK0008	SVK - stratum 08: others \ Region 2_STR	21	0.117266
						SVK0009	SVK - stratum 09: others \ Region 3_ VÝCH	20	0.111682
						SVN0101	SVN - stratum 01: GIMg - gymnasia general	4	0.0223364
						SVN0102	SVN - stratum 02: GIMs - gymnasia specialist	4	0.0223364
						SVN0103	SVN - stratum 03: STSI - technical educational programmes	8	0.0446728
						SVN0104	SVN - stratum 04: SPI - vocational of medium duration	7	0.0390887
						SVN0105	SVN - stratum 05: NPI - vocational of short duration	5	0.0279205
						SVN0201	SVN - stratum 01: GIMg - gymnasia general	5	0.0279205
						SVN0202	SVN - stratum 02: GIMs - gymnasia specialist	2	0.0111682
						SVN0203	SVN - stratum 03: STSI - technical educational programmes	7	0.0390887
						SVN0204	SVN - stratum 04: SPI - vocational of medium duration	6	0.0335046
						SVN0205	SVN - stratum 05: NPI - vocational of short duration	2	0.0111682
						SVN0301	SVN - stratum 01: GIMg - gymnasia general	3	0.0167523
						SVN0302	SVN - stratum 02: GIMs - gymnasia specialist	3	0.0167523
						SVN0303	SVN - stratum 03: STSI - technical educational programmes	10	0.055841
						SVN0304	SVN - stratum 04: SPI - vocational of medium duration	9	0.0502569
						SVN0305	SVN - stratum 05: NPI - vocational of short duration	4	0.0223364
						SVN0401	SVN - stratum 01: GIMg - gymnasia general	2	0.0111682
						SVN0403	SVN - stratum 03: STSI - technical educational programmes	3	0.0167523
						SVN0404	SVN - stratum 04: SPI - vocational of medium duration	3	0.0167523
						SVN0405	SVN - stratum 05: NPI - vocational of short duration	2	0.0111682
						SVN0501	SVN - stratum 01: GIMg - gymnasia general	1	0.0055841
						SVN0503	SVN - stratum 03: STSI - technical educational programmes	2	0.0111682
						SVN0504	SVN - stratum 04: SPI - vocational of medium duration	2	0.0111682
						SVN0505	SVN - stratum 05: NPI - vocational of short duration	1	0.0055841
						SVN0601	SVN - stratum 01: GIMg - gymnasia general	3	0.0167523
						SVN0602	SVN - stratum 02: GIMs - gymnasia specialist	3	0.0167523
						SVN0603	SVN - stratum 03: STSI - technical educational programmes	5	0.0279205
						SVN0604	SVN - stratum 04: SPI - vocational of medium duration	3	0.0167523
						SVN0605	SVN - stratum 05: NPI - vocational of short duration	1	0.0055841
						SVN0701	SVN - stratum 01: GIMg - gymnasia general	18	0.100514
						SVN0702	SVN - stratum 02: GIMs - gymnasia specialist	6	0.0335046
						SVN0703	SVN - stratum 03: STSI - technical educational programmes	21	0.117266
						SVN0704	SVN - stratum 04: SPI - vocational of medium duration	13	0.0725933
						SVN0705	SVN - stratum 05: NPI - vocational of short duration	5	0.0279205
						SVN0801	SVN - stratum 01: GIMg - gymnasia general	8	0.0446728
						SVN0802	SVN - stratum 02: GIMs - gymnasia specialist	4	0.0223364
						SVN0803	SVN - stratum 03: STSI - technical educational programmes	19	0.106098
						SVN0804	SVN - stratum 04: SPI - vocational of medium duration	15	0.0837614
						SVN0805	SVN - stratum 05: NPI - vocational of short duration	3	0.0167523
						SVN0901	SVN - stratum 01: GIMg - gymnasia general	3	0.0167523
						SVN0902	SVN - stratum 02: GIMs - gymnasia specialist	1	0.0055841
						SVN0903	SVN - stratum 03: STSI - technical educational programmes	7	0.0390887
						SVN0904	SVN - stratum 04: SPI - vocational of medium duration	6	0.0335046
						SVN0905	SVN - stratum 05: NPI - vocational of short duration	1	0.0055841
						SVN1001	SVN - stratum 01: GIMg - gymnasia general	6	0.0335046
						SVN1002	SVN - stratum 02: GIMs - gymnasia specialist	5	0.0279205
						SVN1003	SVN - stratum 03: STSI - technical educational programmes	16	0.0893455
						SVN1004	SVN - stratum 04: SPI - vocational of medium duration	13	0.0725933
						SVN1005	SVN - stratum 05: NPI - vocational of short duration	4	0.0223364
						SVN1101	SVN - stratum 01: GIMg - gymnasia general	1	0.0055841
						SVN1102	SVN - stratum 02: GIMs - gymnasia specialist	1	0.0055841
						SVN1103	SVN - stratum 03: STSI - technical educational programmes	2	0.0111682
						SVN1104	SVN - stratum 04: SPI - vocational of medium duration	3	0.0167523
						SVN1105	SVN - stratum 05: NPI - vocational of short duration	1	0.0055841
						SVN1201	SVN - stratum 01: GIMg - gymnasia general	1	0.0055841
						SVN1203	SVN - stratum 03: STSI - technical educational programmes	3	0.0167523
						SVN1204	SVN - stratum 04: SPI - vocational of medium duration	2	0.0111682
						SVN1205	SVN - stratum 05: NPI - vocational of short duration	2	0.0111682
						SVN9006	SVN - stratum 06: OS - elementary school	31	0.173107
						SVN9007	SVN - stratum 07: IO - adult educational programme	2	0.0111682
						SWE0001	SWE - stratum 01: PUB\LOWER SEC\METRO	43	0.240116
						SWE0002	SWE - stratum 02: PUB\LOWER SEC\LARGE CITIES	62	0.346214
						SWE0003	SWE - stratum 03: PUB\LOWER SEC\OTHER	45	0.251284
						SWE0004	SWE - stratum 04: PUB\UPPER SEC	12	0.0670092
						SWE0005	SWE - stratum 05: INDEP\LOWER and mixed ISCED2 & ISCED3\METRO	18	0.100514
						SWE0006	SWE - stratum 06: INDEP\LOWER SEC\LARGE CITIES	16	0.0893455
						SWE0007	SWE - stratum 07: INDEP\LOWER SEC\OTHER	6	0.0335046
						TAP9797	Undisclosed STRATUM - Chinese Taipei	214	1.195
						THA9797	Undisclosed STRATUM - Thailand	273	1.52446
						TTO0001	TTO - stratum 01: Caroni\Secular	10	0.055841
						TTO0002	TTO - stratum 02: Caroni\Religious	7	0.0390887
						TTO0004	TTO - stratum 04: North Eastern\Secular	10	0.055841
						TTO0005	TTO - stratum 05: North Eastern\Religious	1	0.0055841
						TTO0006	TTO - stratum 06: North Eastern\Private	1	0.0055841
						TTO0007	TTO - stratum 07: Port of Spain\Secular	15	0.0837614
						TTO0008	TTO - stratum 08: Port of Spain\Religious	11	0.0614251
						TTO0009	TTO - stratum 09: Port of Spain\Private	1	0.0055841
						TTO0010	TTO - stratum 10: St. George East\Secular	20	0.111682
						TTO0011	TTO - stratum 11: St. George East\Religious	8	0.0446728
						TTO0012	TTO - stratum 12: St. George East\Private	2	0.0111682
						TTO0013	TTO - stratum 13: St. Patrick\Secular	9	0.0502569
						TTO0014	TTO - stratum 14: St. Patrick\Religious	6	0.0335046
						TTO0016	TTO - stratum 16: South Eastern\Secular	13	0.0725933
						TTO0017	TTO - stratum 17: South Eastern\Religious	3	0.0167523
						TTO0018	TTO - stratum 18: South Eastern\Private	1	0.0055841
						TTO0019	TTO - stratum 19: Victoria\Secular	12	0.0670092
						TTO0020	TTO - stratum 20: Victoria\Religious	8	0.0446728
						TTO0021	TTO - stratum 21: Victoria\Private	2	0.0111682
						TTO0022	TTO - stratum 22: Tobago\Secular	7	0.0390887
						TTO0023	TTO - stratum 23: Tobago\Religious	2	0.0111682
						TUN0001	TUN - stratum 01: North-east\Urban	27	0.150771
						TUN0002	TUN - stratum 02: North-east\Periphery	21	0.117266
						TUN0003	TUN - stratum 03: North-east\Rural	13	0.0725933
						TUN0004	TUN - stratum 04: North-west\Urban	8	0.0446728
						TUN0005	TUN - stratum 05: North-west \Periphery	2	0.0111682
						TUN0006	TUN - stratum 06: North-west \Rural	11	0.0614251
						TUN0007	TUN - stratum 07: South-east\Urban	12	0.0670092
						TUN0008	TUN - stratum 08: South-east\Periphery	6	0.0335046
						TUN0009	TUN - stratum 09: South-east\Rural	10	0.055841
						TUN0010	TUN - stratum 10: South-west\Urban	4	0.0223364
						TUN0011	TUN - stratum 11: South-west\Periphery	2	0.0111682
						TUN0012	TUN - stratum 12: South-west\Rural	5	0.0279205
						TUN0013	TUN - stratum 13: Center-east\Urban	9	0.0502569
						TUN0014	TUN - stratum 14: Center-east\Periphery	7	0.0390887
						TUN0015	TUN - stratum 15: Center-east\Rural	8	0.0446728
						TUN0016	TUN - stratum 16: Center-west\Urban	6	0.0335046
						TUN0017	TUN - stratum 17: Center-west\Periphery	2	0.0111682
						TUN0018	TUN - stratum 18: Center-west\Rural	12	0.0670092
						TUR0101	TUR - stratum 01: TR1 BASIC EDUCATION	3	0.0167523
						TUR0102	TUR - stratum 02: TR1 GENERAL SECONDARY	13	0.0725933
						TUR0103	TUR - stratum 03: TR1 VOCATIONAL AND TECHNICAL SECONDARY	15	0.0837614
						TUR0104	TUR - stratum 04: TR2 BASIC EDUCATION	2	0.0111682
						TUR0105	TUR - stratum 05: TR2 GENERAL SECONDARY	3	0.0167523
						TUR0106	TUR - stratum 06: TR2 VOCATIONAL AND TECHNICAL SECONDARY	3	0.0167523
						TUR0107	TUR - stratum 07: TR3 BASIC EDUCATION	1	0.0055841
						TUR0108	TUR - stratum 08: TR3 GENERAL SECONDARY	10	0.055841
						TUR0109	TUR - stratum 09: TR3 VOCATIONAL AND TECHNICAL SECONDARY	9	0.0502569
						TUR0110	TUR - stratum 10: TR4 BASIC EDUCATION	1	0.0055841
						TUR0111	TUR - stratum 11: TR4 GENERAL SECONDARY	7	0.0390887
						TUR0112	TUR - stratum 12: TR4 VOCATIONAL AND TECHNICAL SECONDARY	8	0.0446728
						TUR0213	TUR - stratum 13: TR5 BASIC EDUCATION	2	0.0111682
						TUR0214	TUR - stratum 14: TR5 GENERAL SECONDARY	9	0.0502569
						TUR0215	TUR - stratum 15: TR5 VOCATIONAL AND TECHNICAL SECONDARY	7	0.0390887
						TUR0216	TUR - stratum 16: TR6 BASIC EDUCATION	3	0.0167523
						TUR0217	TUR - stratum 17: TR6 GENERAL SECONDARY	12	0.0670092
						TUR0218	TUR - stratum 18: TR6 VOCATIONAL AND TECHNICAL SECONDARY	10	0.055841
						TUR0219	TUR - stratum 19: TR7 BASIC EDUCATION	3	0.0167523
						TUR0220	TUR - stratum 20: TR7 GENERAL SECONDARY	5	0.0279205
						TUR0221	TUR - stratum 21: TR7 VOCATIONAL AND TECHNICAL SECONDARY	4	0.0223364
						TUR0222	TUR - stratum 22: TR8 BASIC EDUCATION	2	0.0111682
						TUR0223	TUR - stratum 23: TR8 GENERAL SECONDARY	5	0.0279205
						TUR0224	TUR - stratum 24: TR8 VOCATIONAL AND TECHNICAL SECONDARY	4	0.0223364
						TUR0225	TUR - stratum 25: TR9 BASIC EDUCATION	1	0.0055841
						TUR0226	TUR - stratum 26: TR9 GENERAL SECONDARY	3	0.0167523
						TUR0227	TUR - stratum 27: TR9 VOCATIONAL AND TECHNICAL SECONDARY	2	0.0111682
						TUR0228	TUR - stratum 28: TRA BASIC EDUCATION	2	0.0111682
						TUR0229	TUR - stratum 29: TRA GENERAL SECONDARY	3	0.0167523
						TUR0230	TUR - stratum 30: TRA VOCATIONAL AND TECHNICAL SECONDARY	2	0.0111682
						TUR0231	TUR - stratum 31: TRB BASIC EDUCATION	1	0.0055841
						TUR0232	TUR - stratum 32: TRB GENERAL SECONDARY	5	0.0279205
						TUR0233	TUR - stratum 33: TRB VOCATIONAL AND TECHNICAL SECONDARY	3	0.0167523
						TUR0234	TUR - stratum 34: TRC BASIC EDUCATION	6	0.0335046
						TUR0235	TUR - stratum 35: TRC GENERAL SECONDARY	10	0.055841
						TUR0236	TUR - stratum 36: TRC VOCATIONAL AND TECHNICAL SECONDARY	8	0.0446728
						URY0001	URY - stratum 01: Pub. Gen. Sec \ Lower secondary	36	0.201027
						URY0002	URY - stratum 02: Pub. Gen. Sec \ Mixed	62	0.346214
						URY0003	URY - stratum 03: Pub. Gen. Sec \Upper Secondary	32	0.178691
						URY0004	URY - stratum 04: Pri. Gen. Sec \ Lower secondary	1	0.0055841
						URY0005	URY - stratum 05: Pri. Gen. Sec \ Mixed	34	0.189859
						URY0006	URY - stratum 06: Pri. Gen. Sec \Upper Secondary	2	0.0111682
						URY0007	URY - stratum 07: Pub. Tech. Sec \ Lower secondary	10	0.055841
						URY0008	URY - stratum 08: Pub. Tech. Sec \ Mixed	37	0.206612
						URY0009	URY - stratum 09: Pub. Tech. Sec \Upper Secondary	4	0.0223364
						URY0010	URY - stratum 10: Rur. w. lower sec. degree \ Lower secondary	2	0.0111682
						USA9797	Undisclosed STRATUM - United States	5712	1.09987
						VNM0101	VNM - stratum 01: Northern Vietnam,>50% public funding,Urban	25	0.139602
						VNM0102	VNM - stratum 02: Northern Vietnam,>50% public funding,Rural	26	0.145186
						VNM0103	VNM - stratum 03: Northern Vietnam,>50% public funding,Remote area	6	0.0335046
						VNM0104	VNM - stratum 04: Northern Vietnam,<50% public funding,Urban	4	0.0223364
						VNM0105	VNM - stratum 05: Northern Vietnam,<50% public funding,Rural	3	0.0167523
						VNM0207	VNM - stratum 07: Central Vietnam,>50% public funding,Urban	23	0.128434
						VNM0208	VNM - stratum 08: Central Vietnam,>50% public funding,Rural	30	0.167523
						VNM0209	VNM - stratum 09: Central Vietnam,>50% public funding,Remote area	7	0.0390887
						VNM0210	VNM - stratum 10: Central Vietnam,<50% public funding,Urban	2	0.0111682
						VNM0211	VNM - stratum 11: Central Vietnam,<50% public funding,Rural	2	0.0111682
						VNM0313	VNM - stratum 13: Southern Vietnam,>50% public funding,Urban	30	0.167523
						VNM0314	VNM - stratum 14: Southern Vietnam,>50% public funding,Rural	24	0.134018
						VNM0315	VNM - stratum 15: Southern Vietnam,>50% public funding,Remote area	2	0.0111682
						VNM0316	VNM - stratum 16: Southern Vietnam,<50% public funding,Urban	2	0.0111682
						VNM0317	VNM - stratum 17: Southern Vietnam,<50% public funding,Rural	2	0.0111682
SUBNATIO	Adjudicated sub-region code 7-digit code (3-digit country code + region ID + stratum ID)	CHAR	$7.	8
						0080000	Albania	230	1.28434
						0120000	Algeria	161	0.899039
						0320100	Argentina - Ciudad Autónoma de Buenos	58	0.323878
						0360000	Australia	758	4.23275
						0400000	Austria	269	1.50212
						0560000	Belgium - Rest of the country	113	0.631003
						0560100	Belgium - Flemish community	175	0.977217
						0760000	Brazil	841	4.69623
						1000000	Bulgaria	180	1.00514
						1240000	Canada	759	4.23833
						1520000	Chile	227	1.26759
						1580000	Chinese Taipei	214	1.195
						1700000	Colombia	372	2.07728
						1880000	Costa Rica	205	1.14474
						1910000	Croatia	160	0.893455
						2030000	Czech Republic	344	1.92093
						2080000	Denmark	333	1.8595
						2140000	Dominican Republic	194	1.08331
						2330000	Estonia	206	1.15032
						2460000	Finland	168	0.938128
						2500000	France	252	1.40719
						2680000	Georgia	262	1.46303
						2760000	Germany	256	1.42953
						3000000	Greece	211	1.17824
						3440000	Hong Kong	138	0.770605
						3480000	Hungary	245	1.3681
						3520000	Iceland	124	0.692428
						3600000	Indonesia	236	1.31785
						3720000	Ireland	167	0.932544
						3760000	Israel	173	0.966049
						3800000	Italy	474	2.64686
						3920000	Japan	198	1.10565
						4000000	Jordan	250	1.39602
						4100000	Korea	168	0.938128
						4110000	Kosovo	224	1.25084
						4220000	Lebanon	270	1.50771
						4280000	Latvia	250	1.39602
						4400000	Lithuania	311	1.73665
						4420000	Luxembourg	44	0.2457
						4460000	Macao	45	0.251284
						4700000	Malta	59	0.329462
						4840000	Mexico	275	1.53563
						4980000	Moldova	229	1.27876
						4990000	Montenegro	64	0.357382
						5280000	Netherlands	187	1.04423
						5540000	New Zealand	183	1.02189
						5780000	Norway	229	1.27876
						6040000	Peru	281	1.56913
						6160000	Poland	169	0.943712
						6200000	Portugal	246	1.37369
						6340000	Qatar	167	0.932544
						6420000	Romania	182	1.01631
						6430000	Russian Federation	210	1.17266
						7020000	Singapore	177	0.988385
						7030000	Slovak Republic	290	1.61939
						7040000	Vietnam	188	1.04981
						7050000	Slovenia	333	1.8595
						7240000	Spain - Rest of the country	201	1.1224
						7240100	Spain - Andalusia	54	0.301541
						7240200	Spain - Aragon	53	0.295957
						7240300	Spain - Asturias	54	0.301541
						7240400	Spain - Balearic Islands	54	0.301541
						7240500	Spain - Canary Islands	54	0.301541
						7240600	Spain - Cantabria	56	0.312709
						7240700	Spain - Castile and Leon	57	0.318294
						7240800	Spain - Castile-La Mancha	55	0.307125
						7240900	Spain - Catalonia	52	0.290373
						7241000	Spain - Extremadura	53	0.295957
						7241100	Spain - Galicia	59	0.329462
						7241200	Spain - La Rioja	47	0.262452
						7241300	Spain - Madrid	51	0.284789
						7241400	Spain - Murcia	53	0.295957
						7241500	Spain - Navarre	52	0.290373
						7241600	Spain - Basque Country	119	0.664508
						7241700	Spain - Comunidad Valenciana	53	0.295957
						7520000	Sweden	202	1.12799
						7560000	Switzerland	227	1.26759
						7640000	Thailand	273	1.52446
						7800000	Trinidad and Tobago	149	0.83203
						7840000	United Arab Emirates - Rest of the country	147	0.820862
						7840100	United Arab Emirates - Abu Dhabi	112	0.625419
						7840200	United Arab Emirates - Dubai	214	1.195
						7880000	Tunisia	165	0.921376
						7920000	Turkey	187	1.04423
						8070000	FYROM	106	0.591914
						8260000	United Kingdom - Rest of the country	441	2.46259
						8262000	United Kingdom - Scotland	109	0.608666
						8400000	United States - Rest of the country	177	0.988385
						8580000	Uruguay	220	1.2285
						9700000	B-S-J-G (China)	268	1.49654
OECD	OECD country	NUM	1.0	9	0 - 2
						0	No	7562	42.2269
						1	Yes	9370	52.323
						2	Not Applicable	976	5.45008
ADMINMODE	Mode of Respondent	NUM	1.0	10	1 - 2
						1	Paper	2604	14.541
						2	Computer	15304	85.459
LANGTEST	Language of Questionnaire\Assessment	NUM	3.0	11	113 - 622
						113	Indonesian	236	1.31785
						118	Romanian	354	1.97677
						121	Estonian	206	1.15032
						130	Georgian	248	1.38486
						140	Albanian	465	2.5966
						141	Bokmål	206	1.15032
						148	German	627	3.50123
						156	Spanish	2680	14.9654
						160	Catalan	121	0.675676
						170	Slovak	290	1.61939
						200	Italian	356	1.98794
						232	Portuguese	911	5.08711
						244	Czech	340	1.89859
						264	Danish	279	1.55796
						266	Croatian	160	0.893455
						273	Polish	169	0.943712
						286	Japanese	198	1.10565
						301	Korean	168	0.938128
						313	English	2966	16.5624
						316	Chinese	586	3.27228
						322	Dutch	322	1.79808
						325	Latvian	249	1.39044
						329	Vietnamese	188	1.04981
						344	Turkish	187	1.04423
						351	Bulgarian	180	1.00514
						369	Azeri	10	0.055841
						375	Lithuanian	311	1.73665
						379	Welsh	18	0.100514
						420	Finnish	157	0.876703
						422	Hebrew	173	0.966049
						434	Irish	5	0.0279205
						442	Slovenian	314	1.75341
						449	Greek	211	1.17824
						451	Basque	61	0.34063
						467	Icelandic	121	0.675676
						474	Galician	43	0.240116
						492	Macedonian	95	0.530489
						493	French	763	4.26067
						494	Swedish	213	1.18941
						495	Russian	254	1.41836
						496	Hungarian	248	1.38486
						500	Arabic	884	4.93634
						555	Thai	273	1.52446
						608	Valencian	18	0.100514
						622	Serb (Yekavian)	64	0.357382
						SYSTEM MISSING	Missing	980	5.47241
SC001Q01TA	Which of the following definitions best describes the community in which your school is located?	NUM	2.0	12	1 - 5
						1	A village, hamlet or rural area (fewer than 3 000 people)	2399	13.3962
						2	A small town (3 000 to about 15 000 people)	3477	19.4159
						3	A town (15 000 to about 100 000 people)	4619	25.7929
						4	A city (100 000 to about 1 000 000 people)	3634	20.2926
						5	A large city (with over 1 000 000 people)	2269	12.6703
						98 / .I	Invalid	205	1.14474
						99 / .M	No Response	297	1.65848
						SYSTEM MISSING	Missing	1008	5.62877
SC002Q01TA	As at <February 1, 2014>, what was the total school enrolment (number of students)? Number of boys:	NUM	5.0	13	0 - 8500
SC002Q02TA	As at <February 1, 2014>, what was the total school enrolment (number of students)? Number of girls:	NUM	5.0	14	0 - 9305
SC003Q01TA	What is the average size of <test language> classes in <national modal grade for 15-year-olds> in your school?	NUM	2.0	15	1 - 9
						1	15 students or fewer	1403	7.83449
						2	16-20 students	2199	12.2794
						3	21-25 students	4180	23.3415
						4	26-30 students	3951	22.0628
						5	31-35 students	1684	9.40362
						6	36-40 students	1139	6.36029
						7	41-45 students	496	2.76971
						8	46-50 students	253	1.41278
						9	More than 50 students	740	4.13223
						97 / .N	Not Applicable	2	0.0111682
						98 / .I	Invalid	209	1.16708
						99 / .M	No Response	629	3.5124
						SYSTEM MISSING	Missing	1023	5.71253
SC004Q01TA	Student-comp ratio in <national modal grade for 15-year-olds>. Total num.\stud. <national modal grade for 15-year-old	NUM	5.0	16	0 - 7000
SC004Q02TA	Student-comp ratio in <national modal grade for 15-year-olds>. How many comps are avail for students for ed	NUM	5.0	17	0 - 7000
SC004Q03TA	Student-comp ratio in <national modal grade for 15-year-olds>. How many comps are connected to Internet\World	NUM	5.0	18	0 - 7000
SC004Q04NA	Student-comp ratio in <national modal grade for 15-year-olds>. How many comps are portable (e.g. laptop, tablet)?	NUM	5.0	19	0 - 7000
SC004Q05NA	Total No. of interactive whiteboards in the school altogether	NUM	5.0	20	0 - 510
SC004Q06NA	Total No. of data projectors in the school altogether	NUM	5.0	21	0 - 1000
SC004Q07NA	Total No. of computers with internet connection available for teachers in the school.	NUM	5.0	22	0 - 3300
SC053Q01TA	<This academic year>,follow. activities\school offers<national modal grade for 15-year-olds>? Band, orchestra\choir	NUM	1.0	23	1 - 2
						1	Yes	8744	48.8273
						2	No	7049	39.3623
						9 / .M	No Response	1080	6.03082
						SYSTEM MISSING	Missing	1035	5.77954
SC053Q02TA	<This academic year>,follow. activities\school offers<national modal grade for 15-year-olds>? School play\musical	NUM	1.0	24	1 - 2
						1	Yes	8865	49.503
						2	No	6841	38.2008
						8 / .I	Invalid	3	0.0167523
						9 / .M	No Response	1164	6.49989
						SYSTEM MISSING	Missing	1035	5.77954
SC053Q03TA	<This academic year>,follow. activities\school offers<national modal grade for 15-year-olds>? School yrbk, newspaper	NUM	1.0	25	1 - 2
						1	Yes	8462	47.2526
						2	No	7156	39.9598
						9 / .M	No Response	1255	7.00804
						SYSTEM MISSING	Missing	1035	5.77954
SC053Q04TA	<This academic year>,follow. activities\school offers<national modal grade for 15-year-olds>? Volunteering or servic	NUM	1.0	26	1 - 2
						1	Yes	11537	64.4237
						2	No	4364	24.369
						8 / .I	Invalid	1	0.0055841
						9 / .M	No Response	971	5.42216
						SYSTEM MISSING	Missing	1035	5.77954
SC053Q05NA	<This academic year>,follow. activities\school offers<national modal grade for 15-year-olds>? Science club	NUM	1.0	27	1 - 2
						1	Yes	6458	36.0621
						2	No	8973	50.1061
						9 / .M	No Response	1442	8.05227
						SYSTEM MISSING	Missing	1035	5.77954
SC053Q06NA	<This academic year>,follow. activities\school offers<national modal grade for 15-year-olds>? Science competitions	NUM	1.0	28	1 - 2
						1	Yes	10537	58.8396
						2	No	5223	29.1657
						8 / .I	Invalid	1	0.0055841
						9 / .M	No Response	1112	6.20952
						SYSTEM MISSING	Missing	1035	5.77954
SC053Q07TA	<This academic year>,follow. activities\school offers<national modal grade for 15-year-olds>? Chess club	NUM	1.0	29	1 - 2
						1	Yes	4608	25.7315
						2	No	10746	60.0067
						9 / .M	No Response	1519	8.48224
						SYSTEM MISSING	Missing	1035	5.77954
SC053Q08TA	<This academic year>,follow. activities\school offers<national modal grade for 15-year-olds>? Inform\Commun. Tech.	NUM	1.0	30	1 - 2
						1	Yes	6260	34.9564
						2	No	9209	51.4239
						8 / .I	Invalid	1	0.0055841
						9 / .M	No Response	1403	7.83449
						SYSTEM MISSING	Missing	1035	5.77954
SC053Q09TA	<This academic year>,follow. activities\school offers<national modal grade for 15-year-olds>? Art club\activities.	NUM	1.0	31	1 - 2
						1	Yes	10032	56.0197
						2	No	5613	31.3435
						9 / .M	No Response	1228	6.85727
						SYSTEM MISSING	Missing	1035	5.77954
SC053Q10TA	<This academic year>,follow. activities\school offers<national modal grade for 15-year-olds>? Sport team\activities	NUM	1.0	32	1 - 2
						1	Yes	14589	81.4664
						2	No	1465	8.1807
						9 / .M	No Response	819	4.57338
						SYSTEM MISSING	Missing	1035	5.77954
SC053D11TA	<This academic year>,follow. activities\school offers<national modal grade for 15-year-olds>? <country specific item>	CHAR	$7.	33
							Missing	1736	9.69399
						0008001	Albania : tow rope - Yes	157	0.876703
						0008002	Albania : tow rope - No	58	0.323878
						0012001	Algeria : other national activity - Yes	58	0.323878
						0012002	Algeria : other national activity - No	80	0.446728
						0032001	Argentina : Projects related to economic activities (eg., Labor relations projects, micro enterprises). - Yes	30	0.167523
						0032002	Argentina : Projects related to economic activities (eg., Labor relations projects, micro enterprises). - No	25	0.139602
						0036001	Australia : Work experience - Yes	567	3.16618
						0036002	Australia : Work experience - No	92	0.513737
						0056001	Belgium : Prom - Yes	182	1.01631
						0056002	Belgium : Prom - No	84	0.469064
						0076001	Brazil : Conferences or seminars (eg., With authors or journalists as guests) - Yes	238	1.32902
						0076002	Brazil : Conferences or seminars (eg., With authors or journalists as guests) - No	278	1.55238
						0124001	Canada : School radio - Yes	133	0.742685
						0124002	Canada : School radio - No	460	2.56868
						0152001	Chile : religious activities - Yes	113	0.631003
						0152002	Chile : religious activities - No	91	0.508153
						0158001	Chinese Taipei : Lectures and \ or seminars (for example: a writer or reporter invited to the school speech) - Yes	208	1.16149
						0158002	Chinese Taipei : Lectures and \ or seminars (for example: a writer or reporter invited to the school speech) - No	3	0.0167523
						0170001	Colombia : pedagogical sites of interest to institutional projects and \ or areas outputs - Yes	241	1.34577
						0170002	Colombia : pedagogical sites of interest to institutional projects and \ or areas outputs - No	68	0.379719
						0188001	Costa Rica : educational tours - Yes	167	0.932544
						0188002	Costa Rica : educational tours - No	35	0.195443
						0203001	Czech Republic : Cooperation with foreign schools - Yes	210	1.17266
						0203002	Czech Republic : Cooperation with foreign schools - No	120	0.670092
						0208001	Denmark : Lectures and \ or seminars (guest speakers such as writers or journalists) - Yes	200	1.11682
						0208002	Denmark : Lectures and \ or seminars (guest speakers such as writers or journalists) - No	56	0.312709
						0214001	Dominican Republic : religious activities - Yes	130	0.725932
						0214002	Dominican Republic : religious activities - No	23	0.128434
						0233001	Estonia : Ring dance (folk dance of dancing and others) - Yes	96	0.536073
						0233002	Estonia : Ring dance (folk dance of dancing and others) - No	99	0.552826
						0250001	France : Nature Workshops and environment. - Yes	61	0.34063
						0250002	France : Nature Workshops and environment. - No	141	0.787358
						0268001	Georgia : hikings to historical monuments or other sights - Yes	247	1.37927
						0268002	Georgia : hikings to historical monuments or other sights - No	10	0.055841
						0300001	Greece : environmental education program, conduit - Yes	167	0.932544
						0300002	Greece : environmental education program, conduit - No	34	0.189859
						0344001	Hong Kong-China : Study abroad, study tours - Yes	127	0.70918
						0344002	Hong Kong-China : Study abroad, study tours - No	4	0.0223364
						0348001	Hungary : Scientific student circle - Yes	39	0.21778
						0348002	Hungary : Scientific student circle - No	186	1.03864
						0352001	Iceland : talent - Yes	56	0.312709
						0352002	Iceland : talent - No	60	0.335046
						0360001	Indonesia : Paskibra - Yes	187	1.04423
						0360002	Indonesia : Paskibra - No	37	0.206612
						0372001	Ireland : Mathematics competitions (e.g. the Maths Olympics) - Yes	108	0.603082
						0372002	Ireland : Mathematics competitions (e.g. the Maths Olympics) - No	42	0.234532
						0392001	Japan : activities related to traditional arts (Japanese drum, such as Japanese dance) - Yes	67	0.374134
						0392002	Japan : activities related to traditional arts (Japanese drum, such as Japanese dance) - No	131	0.731517
						0400001	Jordan : Environment Protection Association - Yes	165	0.921376
						0400002	Jordan : Environment Protection Association - No	72	0.402055
						0410001	Republic of Korea : Bangsongban - Yes	164	0.915792
						0410002	Republic of Korea : Bangsongban - No	4	0.0223364
						0411001	Kosovo : tow rope - Yes	58	0.323878
						0411002	Kosovo : tow rope - No	146	0.815278
						0428001	Latvia : project week - Yes	232	1.29551
						0428002	Latvia : project week - No	13	0.0725933
						0442001	Luxembourg : Participation in European projects. - Yes	22	0.12285
						0442002	Luxembourg : Participation in European projects. - No	19	0.106098
						0446001	Macao-China : Mathematical Society - Yes	20	0.111682
						0446002	Macao-China : Mathematical Society - No	23	0.128434
						0484001	Mexico : related economic activities (p. eg., entrepreneurial projects, labor relationship, etc.) projects - Yes	108	0.603082
						0484002	Mexico : related economic activities (p. eg., entrepreneurial projects, labor relationship, etc.) projects - No	156	0.871119
						0498001	Republic of Moldova : festivals\expositions\debate clubs - Yes	201	1.1224
						0498002	Republic of Moldova : festivals\expositions\debate clubs - No	21	0.117266
						0499001	Montenegro : young environmentalists - Yes	50	0.279205
						0499002	Montenegro : young environmentalists - No	13	0.0725933
						0528001	Netherlands : Debating Club - Yes	48	0.268037
						0528002	Netherlands : Debating Club - No	67	0.374134
						0554001	New Zealand : Cultural groups (e.g. Kapa Haka) - Yes	140	0.781774
						0554002	New Zealand : Cultural groups (e.g. Kapa Haka) - No	4	0.0223364
						0604001	Peru : Dance - Yes	191	1.06656
						0604002	Peru : Dance - No	74	0.413223
						0616001	Poland : scout troop - Yes	30	0.167523
						0616002	Poland : scout troop - No	121	0.675676
						0620001	Portugal : Media Club - Yes	36	0.201027
						0620002	Portugal : Media Club - No	139	0.776189
						0634001	Qatar : Recreational trips - Yes	146	0.815278
						0634002	Qatar : Recreational trips - No	20	0.111682
						0642001	Romania : Open day of school \ high school - Yes	153	0.854367
						0642002	Romania : Open day of school \ high school - No	28	0.156355
						0702001	Singapore : Uniformed groups - Yes	164	0.915792
						0702002	Singapore : Uniformed groups - No	11	0.0614251
						0704001	Vietnam : Activities to celebrate the major holidays for example, National Day, the anniversary date - Yes	183	1.02189
						0704002	Vietnam : Activities to celebrate the major holidays for example, National Day, the anniversary date - No	3	0.0167523
						0705001	Slovenia : Foreign language courses. - Yes	174	0.971633
						0705002	Slovenia : Foreign language courses. - No	128	0.714764
						0724001	Spain : Conferences and \ or seminars (eg, external speakers such as writers or journalists) - Yes	973	5.43333
						0724002	Spain : Conferences and \ or seminars (eg, external speakers such as writers or journalists) - No	146	0.815278
						0752001	Sweden : Lectures or seminars (eg guest speakers as writers or journalists) - Yes	142	0.792942
						0752002	Sweden : Lectures or seminars (eg guest speakers as writers or journalists) - No	56	0.312709
						0764001	Thailand : Events held in the school day, such as Candle Festival. The festival, etc. - do activities	262	1.46303
						0764002	Thailand : Events held in the school day, such as Candle Festival. The festival, etc. - do not activities	3	0.0167523
						0780001	Trinidad & Tobago : School steelband - Yes	68	0.379719
						0780002	Trinidad & Tobago : School steelband - No	57	0.318294
						0784001	United Arab Emirates : Environmental club - Yes	311	1.73665
						0784002	United Arab Emirates : Environmental club - No	65	0.362966
						0788001	Tunisia : Scouts Club - Yes	22	0.12285
						0788002	Tunisia : Scouts Club - No	99	0.552826
						0792001	Turkey : Folklore - Yes	66	0.36855
						0792002	Turkey : Folklore - No	112	0.625419
						0807001	FYROM : National Technics Clubs - Yes	17	0.0949296
						0807002	FYROM : National Technics Clubs - No	78	0.435559
						0826101	United Kingdom (Scotland) : School club or school competitions for foreign languages - Yes	213	1.18941
						0826102	United Kingdom (Scotland) : School club or school competitions for foreign languages - No	118	0.658923
						0826201	United Kingdom (Scotland) : School clubs or school competitions for foreign languages - Yes	41	0.228948
						0826202	United Kingdom (Scotland) : School clubs or school competitions for foreign languages - No	32	0.178691
						0858001	Uruguay : Lectures or courses for Sex Education - Yes	169	0.943712
						0858002	Uruguay : Lectures or courses for Sex Education - No	51	0.284789
						0970001	China : Research (inquiry) learning activities or vocational skills contest - Yes	216	1.20616
						0970002	China : Research (inquiry) learning activities or vocational skills contest - No	49	0.273621
						9999997	N\A	3453	19.2819
SC059Q01NA	Compared to other departments, our school's <school science department> is well equipped.	NUM	1.0	34	1 - 2
						1	Yes	11223	62.6703
						2	No	4729	26.4072
						7 / .N	Not Applicable	474	2.64686
						8 / .I	Invalid	1	0.0055841
						9 / .M	No Response	571	3.18852
						SYSTEM MISSING	Missing	910	5.08153
SC059Q02NA	If we ever have some extra funding, a big share goes into improvement of our <school science> teaching.	NUM	1.0	35	1 - 2
						1	Yes	7686	42.9194
						2	No	8504	47.4872
						9 / .M	No Response	675	3.76927
						SYSTEM MISSING	Missing	1043	5.82421
SC059Q03NA	<School science> teachers are among our best educated staff members.	NUM	1.0	36	1 - 2
						1	Yes	11146	62.2403
						2	No	4775	26.6641
						7 / .N	Not Applicable	252	1.40719
						8 / .I	Invalid	1	0.0055841
						9 / .M	No Response	707	3.94796
						SYSTEM MISSING	Missing	1027	5.73487
SC059Q04NA	Compared to similar schools, we have a well equipped laboratory.	NUM	1.0	37	1 - 2
						1	Yes	9511	53.1103
						2	No	6722	37.5363
						8 / .I	Invalid	1	0.0055841
						9 / .M	No Response	631	3.52356
						SYSTEM MISSING	Missing	1043	5.82421
SC059Q05NA	The material for hands-on activities in <school science> is in good shape.	NUM	1.0	38	1 - 2
						1	Yes	11760	65.669
						2	No	4489	25.067
						9 / .M	No Response	616	3.4398
						SYSTEM MISSING	Missing	1043	5.82421
SC059Q06NA	We have enough laboratory material that all courses can regularly use it.	NUM	1.0	39	1 - 2
						1	Yes	9429	52.6524
						2	No	6802	37.983
						8 / .I	Invalid	2	0.0111682
						9 / .M	No Response	632	3.52915
						SYSTEM MISSING	Missing	1043	5.82421
SC059Q07NA	We have extra laboratory staff that helps support <school science> teaching.	NUM	1.0	40	1 - 2
						1	Yes	5432	30.3328
						2	No	10795	60.2803
						9 / .M	No Response	638	3.56265
						SYSTEM MISSING	Missing	1043	5.82421
SC059Q08NA	Our school spends extra money on up-to-date <school science> equipment.	NUM	1.0	41	1 - 2
						1	Yes	7407	41.3614
						2	No	8815	49.2238
						8 / .I	Invalid	1	0.0055841
						9 / .M	No Response	642	3.58499
						SYSTEM MISSING	Missing	1043	5.82421
SC052Q01NA	Does your school provide study help? Room(s) where the students can do their homework	NUM	1.0	42	1 - 2
						1	Yes	10610	59.2473
						2	No	5741	32.0583
						9 / .M	No Response	512	2.85906
						SYSTEM MISSING	Missing	1045	5.83538
SC052Q02NA	Does your school provide the following study help? Staff help with homework	NUM	1.0	43	1 - 2
						1	Yes	9151	51.1001
						2	No	7175	40.0659
						9 / .M	No Response	537	2.99866
						SYSTEM MISSING	Missing	1045	5.83538
SC009Q01TA	Frequency of <the last academic year>. I use student performance results to develop the school's educational goal	NUM	2.0	44	1 - 6
						1	Did not occur	444	2.47934
						2	1-2 times during the year	5559	31.042
						3	3-4 times during the year	6250	34.9006
						4	Once a month	2688	15.0101
						5	Once a week	722	4.03172
						6	More than once a week	671	3.74693
						98 / .I	Invalid	6	0.0335046
						99 / .M	No Response	518	2.89256
						SYSTEM MISSING	Missing	1050	5.8633
SC009Q02TA	Frequency of <the last academic year>. I make sure that the professional development activities of teachers are in	NUM	2.0	45	1 - 6
						1	Did not occur	388	2.16663
						2	1-2 times during the year	4516	25.2178
						3	3-4 times during the year	5005	27.9484
						4	Once a month	3660	20.4378
						5	Once a week	1467	8.19187
						6	More than once a week	1274	7.11414
						98 / .I	Invalid	3	0.0167523
						99 / .M	No Response	545	3.04333
						SYSTEM MISSING	Missing	1050	5.8633
SC009Q03TA	Frequency of <the last academic year>. I ensure that teachers work according to the school's educational goals.	NUM	2.0	46	1 - 6
						1	Did not occur	114	0.636587
						2	1-2 times during the year	2082	11.6261
						3	3-4 times during the year	4217	23.5481
						4	Once a month	4456	24.8827
						5	Once a week	2507	13.9993
						6	More than once a week	2926	16.3391
						99 / .M	No Response	556	3.10476
						SYSTEM MISSING	Missing	1050	5.8633
SC009Q04TA	Frequency of <the last academic year>. I promote teaching practices based on recent educational research.	NUM	2.0	47	1 - 6
						1	Did not occur	918	5.1262
						2	1-2 times during the year	4086	22.8166
						3	3-4 times during the year	4244	23.6989
						4	Once a month	3701	20.6667
						5	Once a week	1545	8.62743
						6	More than once a week	1773	9.9006
						98 / .I	Invalid	2	0.0111682
						99 / .M	No Response	589	3.28903
						SYSTEM MISSING	Missing	1050	5.8633
SC009Q05TA	Frequency of <the last academic year>. I praise teachers whose students are actively participating in learning.	NUM	2.0	48	1 - 6
						1	Did not occur	306	1.70873
						2	1-2 times during the year	1942	10.8443
						3	3-4 times during the year	3478	19.4215
						4	Once a month	4555	25.4356
						5	Once a week	2722	15.1999
						6	More than once a week	3273	18.2767
						98 / .I	Invalid	1	0.0055841
						99 / .M	No Response	581	3.24436
						SYSTEM MISSING	Missing	1050	5.8633
SC009Q06TA	Frequency of <the last academic year>. When a teacher has problems in his\her classroom, I take the initiative to	NUM	2.0	49	1 - 6
						1	Did not occur	299	1.66964
						2	1-2 times during the year	1349	7.53295
						3	3-4 times during the year	2801	15.6411
						4	Once a month	4307	24.0507
						5	Once a week	3483	19.4494
						6	More than once a week	4040	22.5597
						98 / .I	Invalid	1	0.0055841
						99 / .M	No Response	578	3.22761
						SYSTEM MISSING	Missing	1050	5.8633
SC009Q07TA	Frequency of <the last academic year>. I draw teachers' attention to the importance of pupils development of cri	NUM	2.0	50	1 - 6
						1	Did not occur	311	1.73665
						2	1-2 times during the year	1979	11.0509
						3	3-4 times during the year	3727	20.8119
						4	Once a month	4618	25.7874
						5	Once a week	2769	15.4624
						6	More than once a week	2871	16.0319
						99 / .M	No Response	583	3.25553
						SYSTEM MISSING	Missing	1050	5.8633
SC009Q08TA	Frequency of <the last academic year>. I pay attention to disruptive behaviour in classrooms.	NUM	2.0	51	1 - 6
						1	Did not occur	198	1.10565
						2	1-2 times during the year	610	3.4063
						3	3-4 times during the year	1622	9.0574
						4	Once a month	3031	16.9254
						5	Once a week	3995	22.3085
						6	More than once a week	6831	38.145
						99 / .M	No Response	571	3.18852
						SYSTEM MISSING	Missing	1050	5.8633
SC009Q09TA	Frequency of <the last academic year>. I provide staff with opportunities to participate in school decision-making	NUM	2.0	52	1 - 6
						1	Did not occur	141	0.787358
						2	1-2 times during the year	1088	6.0755
						3	3-4 times during the year	3305	18.4554
						4	Once a month	5161	28.8195
						5	Once a week	3320	18.5392
						6	More than once a week	3246	18.126
						97 / .N	Not Applicable	1	0.0055841
						98 / .I	Invalid	2	0.0111682
						99 / .M	No Response	594	3.31695
						SYSTEM MISSING	Missing	1050	5.8633
SC009Q10TA	Frequency of <the last academic year>. I engage teachers to help build a school culture of continuous improvement.	NUM	2.0	53	1 - 6
						1	Did not occur	106	0.591914
						2	1-2 times during the year	1009	5.63435
						3	3-4 times during the year	3029	16.9142
						4	Once a month	4710	26.3011
						5	Once a week	3306	18.461
						6	More than once a week	4099	22.8892
						97 / .N	Not Applicable	2	0.0111682
						98 / .I	Invalid	1	0.0055841
						99 / .M	No Response	596	3.32812
						SYSTEM MISSING	Missing	1050	5.8633
SC009Q11TA	Frequency of <the last academic year>. I ask teachers to participate in reviewing management practices.	NUM	2.0	54	1 - 6
						1	Did not occur	1032	5.76279
						2	1-2 times during the year	4466	24.9386
						3	3-4 times during the year	3900	21.778
						4	Once a month	3763	21.013
						5	Once a week	1728	9.64932
						6	More than once a week	1361	7.59996
						97 / .N	Not Applicable	1	0.0055841
						98 / .I	Invalid	2	0.0111682
						99 / .M	No Response	605	3.37838
						SYSTEM MISSING	Missing	1050	5.8633
SC009Q12TA	Frequency of <the last academic year>. When a teacher brings up a classroom problem, we solve the problem together	NUM	2.0	55	1 - 6
						1	Did not occur	133	0.742685
						2	1-2 times during the year	837	4.67389
						3	3-4 times during the year	2196	12.2627
						4	Once a month	3952	22.0683
						5	Once a week	3858	21.5434
						6	More than once a week	5276	29.4617
						98 / .I	Invalid	1	0.0055841
						99 / .M	No Response	605	3.37838
						SYSTEM MISSING	Missing	1050	5.8633
SC009Q13TA	Frequency of <the last academic year>. I discuss the school's academic goals with teachers at faculty meetings.	NUM	2.0	56	1 - 6
						1	Did not occur	176	0.982801
						2	1-2 times during the year	1897	10.593
						3	3-4 times during the year	5062	28.2667
						4	Once a month	5915	33.0299
						5	Once a week	2010	11.224
						6	More than once a week	1246	6.95778
						97 / .N	Not Applicable	1	0.0055841
						99 / .M	No Response	551	3.07684
						SYSTEM MISSING	Missing	1050	5.8633
SC010Q01TA	Selecting teachers for hire: Principal	NUM	1.0	57	0 - 1
						0	Not checked	6611	36.9165
						1	Checked	10061	56.1816
						9 / .M	No Response	11	0.0614251
						SYSTEM MISSING	Missing	1225	6.84052
SC010Q01TB	Selecting teachers for hire: Teachers	NUM	1.0	58	0 - 1
						0	Not checked	15158	84.6437
						1	Checked	1514	8.45432
						9 / .M	No Response	11	0.0614251
						SYSTEM MISSING	Missing	1225	6.84052
SC010Q01TC	Selecting teachers for hire: <School governing board>	NUM	1.0	59	0 - 1
						0	Not checked	13632	76.1224
						1	Checked	3040	16.9757
						9 / .M	No Response	11	0.0614251
						SYSTEM MISSING	Missing	1225	6.84052
SC010Q01TD	Selecting teachers for hire: <Regional or local education authority>	NUM	1.0	60	0 - 1
						0	Not checked	10990	61.3692
						1	Checked	5222	29.1602
						7 / .N	Not Applicable	498	2.78088
						9 / .M	No Response	11	0.0614251
						SYSTEM MISSING	Missing	1187	6.62832
SC010Q01TE	Selecting teachers for hire: National education authority	NUM	1.0	61	0 - 1
						0	Not checked	13697	76.4854
						1	Checked	2776	15.5015
						7 / .N	Not Applicable	256	1.42953
						9 / .M	No Response	11	0.0614251
						SYSTEM MISSING	Missing	1168	6.52222
SC010Q02TA	Firing teachers: Principal	NUM	1.0	62	0 - 1
						0	Not checked	8225	45.9292
						1	Checked	8423	47.0348
						9 / .M	No Response	35	0.195443
						SYSTEM MISSING	Missing	1225	6.84052
SC010Q02TB	Firing teachers: Teachers	NUM	1.0	63	0 - 1
						0	Not checked	16119	90.0101
						1	Checked	529	2.95399
						9 / .M	No Response	35	0.195443
						SYSTEM MISSING	Missing	1225	6.84052
SC010Q02TC	Firing teachers: <School governing board>	NUM	1.0	64	0 - 1
						0	Not checked	13411	74.8883
						1	Checked	3237	18.0757
						9 / .M	No Response	35	0.195443
						SYSTEM MISSING	Missing	1225	6.84052
SC010Q02TD	Firing teachers: <Regional or local education authority>	NUM	1.0	65	0 - 1
						0	Not checked	10428	58.231
						1	Checked	5760	32.1644
						7 / .N	Not Applicable	498	2.78088
						9 / .M	No Response	35	0.195443
						SYSTEM MISSING	Missing	1187	6.62832
SC010Q02TE	Firing teachers: National education authority	NUM	1.0	66	0 - 1
						0	Not checked	13231	73.8832
						1	Checked	3218	17.9696
						7 / .N	Not Applicable	256	1.42953
						9 / .M	No Response	35	0.195443
						SYSTEM MISSING	Missing	1168	6.52222
SC010Q03TA	Establishing teachers' starting salaries: Principal	NUM	1.0	67	0 - 1
[truncated: 1,054 more rows]

## Sheet: Cognitive
NAME	VARLABEL	TYPE	FORMAT	VARNUM	MINMAX	VAL	LABEL	COUNT	PERCENT
CNTRYID	Country Identifier	NUM	3.0	1	8 - 974
						8	Albania	5215	1.00417
						12	Algeria	5519	1.06271
						36	Australia	14530	2.79781
						40	Austria	7007	1.34923
						56	Belgium	9651	1.85834
						76	Brazil	23141	4.4559
						100	Bulgaria	5928	1.14146
						124	Canada	20058	3.86225
						152	Chile	7053	1.35809
						158	Chinese Taipei	7708	1.48421
						170	Colombia	11795	2.27118
						188	Costa Rica	6866	1.32208
						191	Croatia	5809	1.11855
						203	Czech Republic	6894	1.32747
						208	Denmark	7161	1.37888
						214	Dominican Republic	4740	0.912707
						233	Estonia	5587	1.0758
						246	Finland	5882	1.1326
						250	France	6108	1.17612
						268	Georgia	5316	1.02362
						276	Germany	6504	1.25237
						300	Greece	5532	1.06521
						344	Hong Kong	5359	1.0319
						348	Hungary	5658	1.08947
						352	Iceland	3371	0.649101
						360	Indonesia	6513	1.25411
						372	Ireland	5741	1.10545
						376	Israel	6598	1.27047
						380	Italy	11583	2.23036
						392	Japan	6647	1.27991
						400	Jordan	7267	1.39929
						410	Korea	5581	1.07465
						411	Kosovo	4826	0.929267
						422	Lebanon	4546	0.875352
						428	Latvia	4869	0.937547
						440	Lithuania	6525	1.25642
						442	Luxembourg	5299	1.02035
						446	Macao	4476	0.861873
						470	Malta	3634	0.699742
						484	Mexico	7568	1.45725
						498	Moldova	5325	1.02535
						499	Montenegro	5665	1.09082
						528	Netherlands	5385	1.0369
						554	New Zealand	4520	0.870345
						578	Norway	5456	1.05058
						604	Peru	6971	1.3423
						616	Poland	4478	0.862258
						620	Portugal	7325	1.41046
						630	Puerto Rico (USA)	1398	0.269191
						634	Qatar	12083	2.32663
						642	Romania	4876	0.938895
						643	Russian Federation	6036	1.16226
						702	Singapore	6115	1.17747
						703	Slovak Republic	6350	1.22272
						704	Vietnam	5826	1.12182
						705	Slovenia	6406	1.2335
						724	Spain	6736	1.29705
						752	Sweden	5458	1.05096
						756	Switzerland	5860	1.12837
						764	Thailand	8249	1.58838
						780	Trinidad and Tobago	4692	0.903465
						784	United Arab Emirates	14167	2.72792
						788	Tunisia	5375	1.03498
						792	Turkey	5895	1.13511
						807	FYROM	5324	1.02516
						826	United Kingdom	14157	2.72599
						840	United States	5712	1.09987
						858	Uruguay	6062	1.16726
						970	B-S-J-G (China)	9841	1.89493
						971	Spain (Regions)	32330	6.22528
						972	USA (Massachusetts)	1652	0.3181
						973	USA (North Carolina)	1887	0.36335
						974	Argentina (Ciudad Autónoma de Buenos)	1657	0.319062
CNT	Country code 3-character	CHAR	$3.	2
						ALB	Albania	5215	1.00417
						ARE	United Arab Emirates	14167	2.72792
						AUS	Australia	14530	2.79781
						AUT	Austria	7007	1.34923
						BEL	Belgium	9651	1.85834
						BGR	Bulgaria	5928	1.14146
						BRA	Brazil	23141	4.4559
						CAN	Canada	20058	3.86225
						CHE	Switzerland	5860	1.12837
						CHL	Chile	7053	1.35809
						COL	Colombia	11795	2.27118
						CRI	Costa Rica	6866	1.32208
						CZE	Czech Republic	6894	1.32747
						DEU	Germany	6504	1.25237
						DNK	Denmark	7161	1.37888
						DOM	Dominican Republic	4740	0.912707
						DZA	Algeria	5519	1.06271
						ESP	Spain	6736	1.29705
						EST	Estonia	5587	1.0758
						FIN	Finland	5882	1.1326
						FRA	France	6108	1.17612
						GBR	United Kingdom	14157	2.72599
						GEO	Georgia	5316	1.02362
						GRC	Greece	5532	1.06521
						HKG	Hong Kong	5359	1.0319
						HRV	Croatia	5809	1.11855
						HUN	Hungary	5658	1.08947
						IDN	Indonesia	6513	1.25411
						IRL	Ireland	5741	1.10545
						ISL	Iceland	3371	0.649101
						ISR	Israel	6598	1.27047
						ITA	Italy	11583	2.23036
						JOR	Jordan	7267	1.39929
						JPN	Japan	6647	1.27991
						KOR	Korea	5581	1.07465
						KSV	Kosovo	4826	0.929267
						LBN	Lebanon	4546	0.875352
						LTU	Lithuania	6525	1.25642
						LUX	Luxembourg	5299	1.02035
						LVA	Latvia	4869	0.937547
						MAC	Macao	4476	0.861873
						MDA	Moldova	5325	1.02535
						MEX	Mexico	7568	1.45725
						MKD	FYROM	5324	1.02516
						MLT	Malta	3634	0.699742
						MNE	Montenegro	5665	1.09082
						NLD	Netherlands	5385	1.0369
						NOR	Norway	5456	1.05058
						NZL	New Zealand	4520	0.870345
						PER	Peru	6971	1.3423
						POL	Poland	4478	0.862258
						PRT	Portugal	7325	1.41046
						QAR	Argentina (Ciudad Autónoma de Buenos)	1657	0.319062
						QAT	Qatar	12083	2.32663
						QCH	B-S-J-G (China)	9841	1.89493
						QES	Spain (Regions)	32330	6.22528
						QUC	Massachusettes (USA)	1652	0.3181
						QUD	Puerto Rico (USA)	1398	0.269191
						QUE	North Carolina (USA)	1887	0.36335
						ROU	Romania	4876	0.938895
						RUS	Russian Federation	6036	1.16226
						SGP	Singapore	6115	1.17747
						SVK	Slovak Republic	6350	1.22272
						SVN	Slovenia	6406	1.2335
						SWE	Sweden	5458	1.05096
						TAP	Chinese Taipei	7708	1.48421
						THA	Thailand	8249	1.58838
						TTO	Trinidad and Tobago	4692	0.903465
						TUN	Tunisia	5375	1.03498
						TUR	Turkey	5895	1.13511
						URY	Uruguay	6062	1.16726
						USA	United States	5712	1.09987
						VNM	Vietnam	5826	1.12182
CNTSCHID	Intl. School ID	NUM	8.0	3	800001 - 97400238
CNTSTUID	Intl. Student ID	NUM	8.0	4	800001 - 97407472
CYC	PISA Assessment Cycle (2 digits + 2 character Assessment type - MS\FT)	CHAR	$4.	5
NatCen	National Centre 6-digit Code	CHAR	$6.	6
						000800	Albania	5215	1.00417
						001200	Algeria	5519	1.06271
						003200	Argentina	1657	0.319062
						003600	Australia	14530	2.79781
						004000	Austria	7007	1.34923
						005600	Belgium	9651	1.85834
						007600	Brazil	23141	4.4559
						010000	Bulgaria	5928	1.14146
						012400	Canada	20058	3.86225
						015200	Chile	7053	1.35809
						015600	China	9841	1.89493
						015800	Chinese Taipei	7708	1.48421
						017000	Colombia	11795	2.27118
						018800	Costa Rica	6866	1.32208
						019100	Croatia	5809	1.11855
						020300	Czech Republic	6894	1.32747
						020800	Denmark	7161	1.37888
						021400	Dominican Republic	4740	0.912707
						023300	Estonia	5587	1.0758
						024600	Finland	5882	1.1326
						025000	France	6108	1.17612
						026800	Georgia	5316	1.02362
						027600	Germany	6504	1.25237
						030000	Greece	5532	1.06521
						034400	Hong Kong	5359	1.0319
						034800	Hungary	5658	1.08947
						035200	Iceland	3371	0.649101
						036000	Indonesia	6513	1.25411
						037200	Ireland	5741	1.10545
						037600	Israel	6598	1.27047
						038000	Italy	11583	2.23036
						039200	Japan	6647	1.27991
						040000	Jordan	7267	1.39929
						041000	Korea	5581	1.07465
						041100	Kosovo	4826	0.929267
						042200	Lebanon	4546	0.875352
						042800	Latvia	4869	0.937547
						044000	Lithuania	6525	1.25642
						044200	Luxembourg	5299	1.02035
						044600	Macao	4476	0.861873
						047000	Malta	3634	0.699742
						048400	Mexico	7568	1.45725
						049800	Moldova	5325	1.02535
						049900	Montenegro	5665	1.09082
						052800	Netherlands	5385	1.0369
						055400	New Zealand	4520	0.870345
						057800	Norway	5456	1.05058
						060400	Peru	6971	1.3423
						061600	Poland	4478	0.862258
						062000	Portugal	7325	1.41046
						063400	Qatar	12083	2.32663
						064200	Romania	4876	0.938895
						064300	Russian Federation	6036	1.16226
						070200	Singapore	6115	1.17747
						070300	Slovak Republic	6350	1.22272
						070400	Vietnam	5826	1.12182
						070500	Slovenia	6406	1.2335
						072400	Spain	39066	7.52233
						075200	Sweden	5458	1.05096
						075600	Switzerland	5860	1.12837
						076400	Thailand	8249	1.58838
						078000	Trinidad and Tobago	4692	0.903465
						078400	United Arab Emirates	14167	2.72792
						078800	Tunisia	5375	1.03498
						079200	Turkey	5895	1.13511
						080700	FYROM	5324	1.02516
						082700	United Kingdom - excl. Scotland	11046	2.12695
						082800	United Kingdom: Scotland	3111	0.599036
						084000	United States	10649	2.05051
						085800	Uruguay	6062	1.16726
Region	Region	NUM	5.0	7	800 - 97000
						800	Albania	5215	1.00417
						1200	Algeria	5519	1.06271
						3201	Argentina: Ciudad Autónoma de Buenos	1657	0.319062
						3600	Australia	14530	2.79781
						4000	Austria	7007	1.34923
						5601	Belgium: Flemish community	5675	1.09275
						5602	Belgium: French community	3594	0.69204
						5603	Belgium: German-speaking community	382	0.0735557
						7600	Brazil	23141	4.4559
						10000	Bulgaria	5928	1.14146
						12401	Canada: Newfoundland and Labrador	1203	0.231643
						12402	Canada: Prince Edward Island	392	0.0754813
						12403	Canada: Nova Scotia	1439	0.277086
						12404	Canada: New Brunswick	1555	0.299422
						12405	Canada: Quebec	2915	0.561296
						12406	Canada: Ontario	4223	0.813157
						12407	Canada: Manitoba	2317	0.446148
						12408	Canada: Saskatchewan	1928	0.371245
						12409	Canada: Alberta	2133	0.410718
						12410	Canada: British Columbia	1953	0.376059
						15200	Chile	7053	1.35809
						15800	Chinese Taipei	7708	1.48421
						17000	Colombia	4810	0.926186
						17001	Colombia: Bogotá	1787	0.344095
						17002	Colombia: Manizales	1700	0.327342
						17004	Colombia: Medellín	1803	0.347175
						17005	Colombia: Cali	1695	0.32638
						18800	Costa Rica	6866	1.32208
						19100	Croatia	5809	1.11855
						20300	Czech Republic	6894	1.32747
						20800	Denmark	7161	1.37888
						21400	Dominican Republic	4740	0.912707
						23300	Estonia	5587	1.0758
						24600	Finland	5882	1.1326
						25000	France	6108	1.17612
						26800	Georgia	5316	1.02362
						27600	Germany	6504	1.25237
						30000	Greece	5532	1.06521
						34400	Hong Kong	5359	1.0319
						34800	Hungary	5658	1.08947
						35200	Iceland	3371	0.649101
						36000	Indonesia	6513	1.25411
						37200	Ireland	5741	1.10545
						37600	Israel	6598	1.27047
						38000	Italy	4059	0.781578
						38001	Italy: Bolzano	2243	0.431899
						38003	Italy: Campania	1670	0.321566
						38007	Italy: Lombardia	1832	0.352759
						38012	Italy: Trento	1779	0.342554
						39200	Japan	6647	1.27991
						40000	Jordan	7267	1.39929
						41000	Korea	5581	1.07465
						41100	Kosovo	4826	0.929267
						42200	Lebanon	4546	0.875352
						42800	Latvia	4869	0.937547
						44000	Lithuania	6525	1.25642
						44200	Luxembourg	5299	1.02035
						44600	Macao	4476	0.861873
						47000	Malta	3634	0.699742
						48400	Mexico	7568	1.45725
						49800	Moldova	5325	1.02535
						49900	Montenegro	5665	1.09082
						52800	Netherlands	5385	1.0369
						55400	New Zealand	4520	0.870345
						57800	Norway	5456	1.05058
						60400	Peru	6971	1.3423
						61600	Poland	4478	0.862258
						62000	Portugal	5781	1.11316
						62001	Portugal: Região Autónoma dos Açores	1544	0.297304
						63000	United States: Puerto Rico	1398	0.269191
						63400	Qatar	12083	2.32663
						64200	Romania	4876	0.938895
						64300	Russian Federation	6036	1.16226
						70200	Singapore	6115	1.17747
						70300	Slovak Republic	6350	1.22272
						70400	Vietnam	5826	1.12182
						70500	Slovenia	6406	1.2335
						72400	Spain	6736	1.29705
						72401	Spain: Andalusia	1813	0.349101
						72402	Spain: Aragon	1798	0.346213
						72403	Spain: Asturias	1790	0.344672
						72404	Spain: Balearic Islands	1797	0.34602
						72405	Spain: Canary Islands	1842	0.354685
						72406	Spain: Cantabria	1924	0.370474
						72407	Spain: Castile and Leon	1858	0.357766
						72408	Spain: Castile-La Mancha	1889	0.363735
						72409	Spain: Catalonia	1769	0.340629
						72410	Spain: Extremadura	1809	0.348331
						72411	Spain: Galicia	1865	0.359114
						72412	Spain: La Rioja	1461	0.281322
						72413	Spain: Madrid	1808	0.348138
						72414	Spain: Murcia	1796	0.345828
						72415	Spain: Navarre	1874	0.360847
						72416	Spain: Basque Country	3612	0.695506
						72417	Spain: Comunidad Valenciana	1625	0.312901
						75200	Sweden	5458	1.05096
						75600	Switzerland	5860	1.12837
						76400	Thailand	8249	1.58838
						78000	Trinidad and Tobago	4692	0.903465
						78401	United Arab Emirates: Abu Dhabi	3610	0.695121
						78402	United Arab Emirates: Dubai	6287	1.21059
						78403	United Arab Emirates: Sharjah	1004	0.193325
						78404	United Arab Emirates: Ajman	949	0.182734
						78405	United Arab Emirates: Umm Al Quwain	397	0.0764441
						78406	United Arab Emirates: Ras Al Khaimah	939	0.180808
						78407	United Arab Emirates: Fujairah	981	0.188896
						78800	Tunisia	5375	1.03498
						79200	Turkey	5895	1.13511
						80700	FYROM	5324	1.02516
						82611	United Kingdom: England	5194	1.00013
						82612	United Kingdom: Northern Ireland	2401	0.462323
						82613	United Kingdom: Wales	3451	0.664505
						82620	United Kingdom: Scotland	3111	0.599036
						84000	United States	5712	1.09987
						84003	United States: Massachusetts	1652	0.3181
						84004	United States: North Carolina	1887	0.36335
						85800	Uruguay	6062	1.16726
						97000	B-S-J-G (China)	9841	1.89493
STRATUM	Stratum ID 7-character (cnt + region ID + original stratum ID)	CHAR	$7.	8
						ALB0001	ALB - stratum 01: Urban \ North \ Public	700	0.134788
						ALB0002	ALB - stratum 02: Urban \ North \ Private	74	0.014249
						ALB0003	ALB - stratum 03: Urban \ Center \ Public	1917	0.369127
						ALB0004	ALB - stratum 04: Urban \ Center \ Private	236	0.0454428
						ALB0005	ALB - stratum 05: Urban \ South \ Public	630	0.121309
						ALB0006	ALB - stratum 06: Urban \ South \ Private	67	0.0129011
						ALB0007	ALB - stratum 07: Rural \ North \ Public	475	0.0914633
						ALB0008	ALB - stratum 08: Rural \ North \ Private	15	0.00288831
						ALB0009	ALB - stratum 09: Rural \ Center \ Public	733	0.141142
						ALB0010	ALB - stratum 10: Rural \ Center \ Private	33	0.00635429
						ALB0011	ALB - stratum 11: Rural \ South \ Public	286	0.0550705
						ALB0012	ALB - stratum 12: Rural \ South \ Private	49	0.00943516
						ARE0101	ARE - stratum 01: Abu Dhabi \ MoE \ Public	1646	0.316944
						ARE0102	ARE - stratum 02: Abu Dhabi \ MoE \ Private	617	0.118806
						ARE0104	ARE - stratum 04: Abu Dhabi \ US \ Private	404	0.0777919
						ARE0106	ARE - stratum 06: Abu Dhabi \ UK \ Private	268	0.0516046
						ARE0108	ARE - stratum 08: Abu Dhabi \ Indian \ Private	285	0.054878
						ARE0109	ARE - stratum 09: Abu Dhabi \ Other \ Public	182	0.0350449
						ARE0110	ARE - stratum 10: Abu Dhabi \ Other \ Private	208	0.0400513
						ARE0211	ARE - stratum 11: Dubai \ MoE \ Public	1025	0.197368
						ARE0212	ARE - stratum 12: Dubai \ MoE \ Private	475	0.0914633
						ARE0214	ARE - stratum 14: Dubai \ US \ Private	1531	0.294801
						ARE0216	ARE - stratum 16: Dubai \ UK \ Private	1685	0.324454
						ARE0218	ARE - stratum 18: Dubai \ Indian \ Private	952	0.183312
						ARE0219	ARE - stratum 19: Dubai \ Other \ Public	77	0.0148267
						ARE0220	ARE - stratum 20: Dubai \ Other \ Private	542	0.104364
						ARE0321	ARE - stratum 21: Sharjah \ MoE \ Public	315	0.0606546
						ARE0322	ARE - stratum 22: Sharjah \ MoE \ Private	202	0.038896
						ARE0324	ARE - stratum 24: Sharjah \ US \ Private	66	0.0127086
						ARE0326	ARE - stratum 26: Sharjah \ UK \ Private	108	0.0207959
						ARE0328	ARE - stratum 28: Sharjah \ Indian \ Private	194	0.0373555
						ARE0329	ARE - stratum 29: Sharjah \ Other \ Public	40	0.00770217
						ARE0330	ARE - stratum 30: Sharjah \ Other \ Private	79	0.0152118
						ARE0431	ARE - stratum 31: Ajman \ MoE \ Public	325	0.0625802
						ARE0432	ARE - stratum 32: Ajman \ MoE \ Private	350	0.067394
						ARE0434	ARE - stratum 34: Ajman \ US \ Private	34	0.00654685
						ARE0438	ARE - stratum 38: Ajman \ Indian \ Private	52	0.0100128
						ARE0439	ARE - stratum 39: Ajman \ Other \ Public	159	0.0306161
						ARE0440	ARE - stratum 40: Ajman \ Other \ Private	29	0.00558407
						ARE0541	ARE - stratum 41: Umm Al Quwain \ MoE \ Public	269	0.0517971
						ARE0542	ARE - stratum 42: Umm Al Quwain \ MoE \ Private	43	0.00827984
						ARE0548	ARE - stratum 48: Umm Al Quwain \ Indian \ Private	33	0.00635429
						ARE0549	ARE - stratum 49: Umm Al Quwain \ Other \ Public	52	0.0100128
						ARE0651	ARE - stratum 51: Ras Al Khaimah \ MoE \ Public	645	0.124198
						ARE0652	ARE - stratum 52: Ras Al Khaimah \ MoE \ Private	87	0.0167522
						ARE0654	ARE - stratum 54: Ras Al Khaimah \ US \ Private	16	0.00308087
						ARE0658	ARE - stratum 58: Ras Al Khaimah \ Indian \ Private	59	0.0113607
						ARE0659	ARE - stratum 59: Ras Al Khaimah \ Other \ Public	80	0.0154043
						ARE0660	ARE - stratum 60: Ras Al Khaimah \ Other \ Private	52	0.0100128
						ARE0761	ARE - stratum 61: Fujairah \ MoE \ Public	693	0.13344
						ARE0762	ARE - stratum 62: Fujairah \ MoE \ Private	77	0.0148267
						ARE0766	ARE - stratum 66: Fujairah \ UK \ Private	83	0.015982
						ARE0768	ARE - stratum 68: Fujairah \ Indian \ Private	51	0.00982027
						ARE0769	ARE - stratum 69: Fujairah \ Other \ Public	77	0.0148267
						ARG0101	ARG - stratum 01: 01 (CABA)	1657	0.319062
						AUS0101	AUS - stratum 01: ACT-Catholic, Y10	193	0.037163
						AUS0102	AUS - stratum 02: ACT-Catholic, No Y10	17	0.00327342
						AUS0103	AUS - stratum 03: ACT-Gov, Y10	426	0.0820281
						AUS0104	AUS - stratum 04: ACT-Gov, No Y10	70	0.0134788
						AUS0105	AUS - stratum 05: ACT-Ind, Y10	211	0.040629
						AUS0207	AUS - stratum 07: NSW-Catholic, Y10	830	0.15982
						AUS0208	AUS - stratum 08: NSW-Catholic, No Y10	19	0.00365853
						AUS0209	AUS - stratum 09: NSW-Gov, Y10	1926	0.37086
						AUS0210	AUS - stratum 10: NSW-Gov, No Y10	127	0.0244544
						AUS0211	AUS - stratum 11: NSW-Ind, Y10	456	0.0878048
						AUS0212	AUS - stratum 12: NSW-Ind, No Y10	15	0.00288831
						AUS0313	AUS - stratum 13: VIC-Catholic, Y10	496	0.0955069
						AUS0314	AUS - stratum 14: VIC-Catholic, No Y10	34	0.00654685
						AUS0315	AUS - stratum 15: VIC-Gov, Y10	1223	0.235494
						AUS0316	AUS - stratum 16: VIC-Gov, No Y10	30	0.00577663
						AUS0317	AUS - stratum 17: VIC-Ind, Y10	370	0.0712451
						AUS0318	AUS - stratum 18: VIC-Ind, No Y10	33	0.00635429
						AUS0419	AUS - stratum 19: QLD-Catholic, Y10	531	0.102246
						AUS0420	AUS - stratum 20: QLD-Catholic, No Y10	48	0.00924261
						AUS0421	AUS - stratum 21: QLD-Gov, Y10	1889	0.363735
						AUS0422	AUS - stratum 22: QLD-Gov, No Y10	16	0.00308087
						AUS0423	AUS - stratum 23: QLD-Ind, Y10	421	0.0810654
						AUS0424	AUS - stratum 24: QLD-Ind, No Y10	35	0.0067394
						AUS0525	AUS - stratum 25: SA-Catholic, Y10	373	0.0718228
						AUS0526	AUS - stratum 26: SA-Catholic, NO Y10	18	0.00346598
						AUS0527	AUS - stratum 27: SA-Gov, Y10	917	0.176572
						AUS0528	AUS - stratum 28: SA-Gov, No Y10	5	0.000962772
						AUS0529	AUS - stratum 29: SA-Ind, Y10	364	0.0700898
						AUS0530	AUS - stratum 30: SA-Ind, No Y10	3	0.000577663
						AUS0631	AUS - stratum 31: WA-Catholic, Y10	355	0.0683568
						AUS0633	AUS - stratum 33: WA-Gov, Y10	1104	0.21258
						AUS0635	AUS - stratum 35: WA-Ind, Y10	410	0.0789473
						AUS0737	AUS - stratum 37: TAS-Catholic, Y10	248	0.0477535
						AUS0739	AUS - stratum 39: TAS-Gov, Y10	644	0.124005
						AUS0740	AUS - stratum 40: TAS-Gov, No Y10	10	0.00192554
						AUS0741	AUS - stratum 41: TAS-Ind, Y10	133	0.0256097
						AUS0843	AUS - stratum 43: NT-Catholic, Y10	115	0.0221437
						AUS0845	AUS - stratum 45: NT-Gov, Y10	268	0.0516046
						AUS0846	AUS - stratum 46: NT-Gov, No Y10	7	0.00134788
						AUS0847	AUS - stratum 47: NT-Ind, Y10	140	0.0269576
						AUT9797	Undisclosed STRATUM - Austria	7007	1.34923
						BEL001	BEL - stratum 1: Flanders\Gen Ed only	1595	0.307124
						BEL002	BEL - stratum 2: Flanders\Gen Ed and other type	1621	0.312131
						BEL003	BEL - stratum 3: Flanders\Tech of voc	2333	0.449229
						BEL004	BEL - stratum 4: Flanders\Special Ed	115	0.0221437
						BEL005	BEL = stratum 5: Flanders\Part-time Vocational Ed	11	0.0021181
						BEL0222	BEL - stratum 22: 22: French com\Regular\ISCED2	31	0.00596918
						BEL0223	BEL - stratum 23: 23: French com\Regular\ISCED3\Academic only	196	0.0377406
						BEL0224	BEL - stratum 24: 24: French com\Regular\ISCED3\Mixed	267	0.051412
						BEL0225	BEL - stratum 25: 25: French com\Regular\ISCED3\Vocational only	78	0.0150192
						BEL0226	BEL - stratum 26: 26: French com\Regular\ Mixed ISCED\Academic only	1095	0.210847
						BEL0227	BEL - stratum 27: 27: French com\Regular\ Mixed ISCED\Mixed	1605	0.30905
						BEL0228	BEL - stratum 28: 28: French com\Regular\ Mixed ISCED\Vocational only	209	0.0402439
						BEL0229	BEL - stratum 29: 29: French com\Special Ed	54	0.0103979
						BEL0230	BEL - stratum 30: 30: French com\Part-time Vocational Ed	59	0.0113607
						BEL0331	BEL - stratum 31: 31: German com\Regular	376	0.0724004
						BEL0332	BEL - stratum 32: 32: German com\Special Ed	6	0.00115533
						BGR0001	BGR - stratum 01: Region 01	352	0.0677791
						BGR0002	BGR - stratum 02: Region 02	1025	0.197368
						BGR0003	BGR - stratum 03: Region 03	629	0.121117
						BGR0004	BGR - stratum 04: Region 04	742	0.142875
						BGR0005	BGR - stratum 05: Region 05	562	0.108216
						BGR0006	BGR - stratum 06: Region 06	454	0.0874197
						BGR0007	BGR - stratum 07: Region 07	346	0.0666238
						BGR0008	BGR - stratum 08: Region 08	452	0.0870345
						BGR0009	BGR - stratum 09: Region 09	599	0.11534
						BGR0010	BGR - stratum 10: Region 10	385	0.0741334
						BGR0011	BGR - stratum 11: Region 11	382	0.0735557
						BRA0101	BRA - stratum 01: 1 ACRE\MODAL GRADE	825	0.158857
						BRA0102	BRA - stratum 02: 2 ACRE\NO MODAL GRADE	89	0.0171373
						BRA0203	BRA - stratum 03: 3 ALAGOAS\MODAL GRADE	583	0.112259
						BRA0204	BRA - stratum 04: 4 ALAGOAS\NO MODAL GRADE	173	0.0333119
						BRA0305	BRA - stratum 05: 5 AMAPÁ\MODAL GRADE	450	0.0866494
						BRA0306	BRA - stratum 06: 6 AMAPÁ\NO MODAL GRADE	32	0.00616174
						BRA0407	BRA - stratum 07: 7 AMAZONAS\MODAL GRADE	737	0.141913
						BRA0408	BRA - stratum 08: 8 AMAZONAS\NO MODAL GRADE	79	0.0152118
						BRA0509	BRA - stratum 09: 9 BAHIA\MODAL GRADE	692	0.133248
						BRA0510	BRA - stratum 10: 10 BAHIA\NO MODAL GRADE	326	0.0627727
						BRA0611	BRA - stratum 11: 11 CEARÁ\MODAL GRADE	790	0.152118
						BRA0612	BRA - stratum 12: 12 CEARÁ\NO MODAL GRADE	144	0.0277278
						BRA0713	BRA - stratum 13: 13 DISTRITO FEDERAL\MODAL GRADE	764	0.147111
						BRA0714	BRA - stratum 14: 14 DISTRITO FEDERAL\NO MODAL GRADE	143	0.0275353
						BRA0815	BRA - stratum 15: 15 ESPÍRITO SANTO\MODAL GRADE	806	0.155199
						BRA0816	BRA - stratum 16: 16 ESPÍRITO SANTO\NO MODAL GRADE	105	0.0202182
						BRA0917	BRA - stratum 17: 17 GOIÁS\MODAL GRADE	807	0.155391
						BRA0918	BRA - stratum 18: 18 GOIÁS\NO MODAL GRADE	32	0.00616174
						BRA1019	BRA - stratum 19: 19 MARANHÃO\MODAL GRADE	535	0.103017
						BRA1020	BRA - stratum 20: 20 MARANHÃO\NO MODAL GRADE	235	0.0452503
						BRA1121	BRA - stratum 21: 21 MATO GROSSO\MODAL GRADE	725	0.139602
						BRA1122	BRA - stratum 22: 22 MATO GROSSO\NO MODAL GRADE	29	0.00558407
						BRA1223	BRA - stratum 23: 23 MATO GROSSO DO SUL\MODAL GRADE	748	0.144031
						BRA1224	BRA - stratum 24: 24 MATO GROSSO DO SUL\NO MODAL GRADE	81	0.0155969
						BRA1325	BRA - stratum 25: 25 MINAS GERAIS\MODAL GRADE	1025	0.197368
						BRA1326	BRA - stratum 26: 26 MINAS GERAIS\NO MODAL GRADE	76	0.0146341
						BRA1427	BRA - stratum 27: 27 PARÁ\MODAL GRADE	567	0.109178
						BRA1428	BRA - stratum 28: 28 PARÁ\NO MODAL GRADE	185	0.0356225
						BRA1529	BRA - stratum 29: 29 PARAÍBA\MODAL GRADE	577	0.111104
						BRA1530	BRA - stratum 30: 30 PARAÍBA\NO MODAL GRADE	172	0.0331193
						BRA1631	BRA - stratum 31: 31 PARANÁ\MODAL GRADE	517	0.0995506
						BRA1733	BRA - stratum 33: 33 PERNAMBUCO\MODAL GRADE	726	0.139794
						BRA1734	BRA - stratum 34: 34 PERNAMBUCO\NO MODAL GRADE	114	0.0219512
						BRA1835	BRA - stratum 35: 35 PIAUÍ\MODAL GRADE	599	0.11534
						BRA1836	BRA - stratum 36: 36 PIAUÍ\NO MODAL GRADE	114	0.0219512
						BRA1937	BRA - stratum 37: 37 RIO DE JANEIRO\MODAL GRADE	642	0.12362
						BRA1938	BRA - stratum 38: 38 RIO DE JANEIRO\NO MODAL GRADE	116	0.0223363
						BRA2039	BRA - stratum 39: 39 RIO GRANDE DO NORTE\MODAL GRADE	696	0.134018
						BRA2040	BRA - stratum 40: 40 RIO GRANDE DO NORTE\NO MODAL GRADE	152	0.0292683
						BRA2141	BRA - stratum 41: 41 RIO GRANDE DO SUL\MODAL GRADE	802	0.154429
						BRA2142	BRA - stratum 42: 42 RIO GRANDE DO SUL\NO MODAL GRADE	98	0.0188703
						BRA2243	BRA - stratum 43: 43 RONDÔNIA\MODAL GRADE	743	0.143068
						BRA2244	BRA - stratum 44: 44 RONDÔNIA\NO MODAL GRADE	38	0.00731706
						BRA2345	BRA - stratum 45: 45 RORAIMA\MODAL GRADE	750	0.144416
						BRA2346	BRA - stratum 46: 46 RORAIMA\NO MODAL GRADE	51	0.00982027
						BRA2447	BRA - stratum 47: 47 SANTA CATARINA\MODAL GRADE	814	0.156739
						BRA2448	BRA - stratum 48: 48 SANTA CATARINA\NO MODAL GRADE	56	0.010783
						BRA2549	BRA - stratum 49: 49 SÃO PAULO\MODAL GRADE	1951	0.375673
						BRA2550	BRA - stratum 50: 50 SÃO PAULO\NO MODAL GRADE	86	0.0165597
						BRA2651	BRA - stratum 51: 51 SERGIPE\MODAL GRADE	481	0.0926186
						BRA2652	BRA - stratum 52: 52 SERGIPE\NO MODAL GRADE	226	0.0435173
						BRA2753	BRA - stratum 53: 53 TOCANTINS\MODAL GRADE	774	0.149037
						BRA2754	BRA - stratum 54: 54 TOCANTINS\NO MODAL GRADE	63	0.0121309
						CAN0101	CAN - stratum 01: prov 10 Fr.& Eng. 0,1,2	3	0.000577663
						CAN0102	CAN - stratum 02: prov 10 Fr.& Eng. 3 to 20	75	0.0144416
						CAN0103	CAN - stratum 03: prov 10 Fr.& Eng. 21 to 41	236	0.0454428
						CAN0104	CAN - stratum 04: prov 10 Fr.& Eng. 42 to …	889	0.171181
						CAN0211	CAN - stratum 11: prov 11 Fr.& Eng. 0,1,2	2	0.000385109
						CAN0212	CAN - stratum 12: prov 11 Fr.& Eng. 3 to 20	82	0.0157895
						CAN0213	CAN - stratum 13: prov 11 Fr.& Eng. 21 to …	308	0.0593067
						CAN0321	CAN - stratum 21: prov 12 Eng. 0 to 20	12	0.00231065
						CAN0322	CAN - stratum 22: prov 12 Eng. 21 to 41	154	0.0296534
						CAN0323	CAN - stratum 23: prov 12 Eng. 42 to …	1103	0.212387
						CAN0326	CAN - stratum 26: prov 12 Fr. 3 to 20	30	0.00577663
						CAN0327	CAN - stratum 27: prov 12 Fr. 21 to …	140	0.0269576
						CAN0432	CAN - stratum 32: prov 13 Eng. 3 to 41	28	0.00539152
						CAN0433	CAN - stratum 33: prov 13 Eng. 42 to …	976	0.187933
						CAN0436	CAN - stratum 36: prov 13 Fr. 3 to 41	72	0.0138639
						CAN0437	CAN - stratum 37: prov 13 Fr. 42 to …	479	0.0922335
						CAN0541	CAN - stratum 41: prov 24 Eng. 0 to 20	22	0.00423619
						CAN0542	CAN - stratum 42: prov 24 Eng. 21 to 41	52	0.0100128
						CAN0543	CAN - stratum 43: prov 24 Eng. 42 to …	947	0.182349
						CAN0545	CAN - stratum 45: prov 24 Fr. 0 to 20	11	0.0021181
						CAN0546	CAN - stratum 46: prov 24 Fr. 21 to 41	14	0.00269576
						CAN0547	CAN - stratum 47: prov 24 Fr. 42 to …	1869	0.359884
						CAN0652	CAN - stratum 52: prov 35 Eng. 3 to 41	3	0.000577663
						CAN0653	CAN - stratum 53: prov 35 Eng. 42 to …	2956	0.569191
						CAN0655	CAN - stratum 55: prov 35 Fr. 0,1,2	19	0.00365853
						CAN0656	CAN - stratum 56: prov 35 Fr. 3 to 20	54	0.0103979
						CAN0657	CAN - stratum 57: prov 35 Fr. 21 to 41	54	0.0103979
						CAN0658	CAN - stratum 58: prov 35 Fr. 42 to …	1137	0.218934
						CAN0761	CAN - stratum 61: prov 46 Eng. 0,1,2	3	0.000577663
						CAN0762	CAN - stratum 62: prov 46 Eng. 3 to 20	37	0.00712451
						CAN0763	CAN - stratum 63: prov 46 Eng. 21 to 41	117	0.0225289
						CAN0764	CAN - stratum 64: prov 46 Eng. 42 to …	1940	0.373555
						CAN0765	CAN - stratum 65: prov 46 Fr. 0,1,2	3	0.000577663
						CAN0766	CAN - stratum 66: prov 46 Fr. 3 to 20	31	0.00596918
						CAN0767	CAN - stratum 67: prov 46 Fr. 21 to …	186	0.0358151
						CAN0871	CAN - stratum 71: prov 47 Eng. 0,1,2	10	0.00192554
						CAN0872	CAN - stratum 72: prov 47 Eng. 3 to 20	82	0.0157895
						CAN0873	CAN - stratum 73: prov 47 Eng. 21 to 41	294	0.056611
						CAN0874	CAN - stratum 74: prov 47 Eng. 42 to …	1491	0.287098
						CAN0876	CAN - stratum 76: prov 47 Fr. 3 to 20	26	0.00500641
						CAN0877	CAN - stratum 77: prov 47 Fr. 21 to …	25	0.00481386
						CAN0982	CAN - stratum 82: prov 48 Eng. 3 to 20	33	0.00635429
						CAN0983	CAN - stratum 83: prov 48 Eng. 21 to 41	89	0.0171373
						CAN0984	CAN - stratum 84: prov 48 Eng. 42 to …	1895	0.36489
						CAN0985	CAN - stratum 85: prov 48 Fr. 0,1,2	4	0.000770217
						CAN0986	CAN - stratum 86: prov 48 Fr. 3 to 20	48	0.00924261
						CAN0987	CAN - stratum 87: prov 48 Fr. 21 to …	64	0.0123235
						CAN1092	CAN - stratum 92: prov 59 Eng. 3 to 20	23	0.00442875
						CAN1093	CAN - stratum 93: prov 59 Eng. 21 to 41	42	0.00808728
						CAN1094	CAN - stratum 94: prov 59 Eng. 42 to …	1782	0.343132
						CAN1096	CAN - stratum 96: prov 59 Fr. 3 to 20	27	0.00519897
						CAN1097	CAN - stratum 97: prov 59 Fr. 21 to …	79	0.0152118
						CHE0101	CHE - stratum 01: German, ISCED2, public	2400	0.46213
						CHE0102	CHE - stratum 02: German, ISCED2, private-subsidized	25	0.00481386
						CHE0103	CHE - stratum 03: German, ISCED2, private-not subsidized	54	0.0103979
						CHE0104	CHE - stratum 04: German, Mixed, public	551	0.106097
						CHE0105	CHE - stratum 05: German, Mixed, private-subsidized	47	0.00905005
						CHE0106	CHE - stratum 06: German, Mixed, private-not subsidized	40	0.00770217
						CHE0107	CHE - stratum 07: German, ISCED3, public	323	0.062195
						CHE0108	CHE - stratum 08: German, ISCED3, private-subsidized	91	0.0175224
						CHE0210	CHE - stratum 10: French, ISCED2, public	694	0.133633
						CHE0211	CHE - stratum 11: French, ISCED2, private-subsidized	14	0.00269576
						CHE0212	CHE - stratum 12: French, ISCED2, private-not subsidized	27	0.00519897
						CHE0213	CHE - stratum 13: French, Mixed, public	156	0.0300385
						CHE0214	CHE - stratum 14: French, Mixed, private-subsidized	28	0.00539152
						CHE0215	CHE - stratum 15: French, Mixed, private-not subsidized	11	0.0021181
						CHE0216	CHE - stratum 16: French, ISCED3, public	359	0.069127
						CHE0217	CHE - stratum 17: French, ISCED3, private-subsidized	13	0.00250321
						CHE0218	CHE - stratum 18: French, ISCED3, private-not subsidized	5	0.000962772
						CHE0319	CHE - stratum 19: Italian, ISCED2, public	208	0.0400513
						CHE0321	CHE - stratum 21: Italian, ISCED2, private-not subsidized	15	0.00288831
						CHE0323	CHE - stratum 23: Italian, Mixed, private-subsidized	1	0.000192554
						CHE0324	CHE - stratum 24: Italian, Mixed 2, private-not subsidized	23	0.00442875
						CHE0325	CHE - stratum 25: Italian, ISCED3, public	730	0.140565
						CHE0327	CHE - stratum 27: Italian, ISCED3, private-not subsidized	45	0.00866494
						CHL0101	CHL - stratum 01: MUNICIPAL,PRIMARY,PRIMARY,NO 10TH GRADE	64	0.0123235
						CHL0102	CHL - stratum 02: MUNICIPAL,PRIMARY & SECONDARY,SECONDARY HUMANISTIC SCIENTIFIC,HAS 10TH GRADE	543	0.104557
						CHL0103	CHL - stratum 03: MUNICIPAL,PRIMARY & SECONDARY,SECONDARY HUMANISTIC SCIENTIFIC,NO 10TH GRADE	38	0.00731706
						CHL0104	CHL - stratum 04: MUNICIPAL,PRIMARY & SECONDARY,SECONDARY HUMANISTIC SCIENTIFIC & TECH PROFESSIONAL,HAS 10TH GRADE	210	0.0404364
						CHL0105	CHL - stratum 05: MUNICIPAL,PRIMARY & SECONDARY,SECONDARY TECHNICAL PROFESSIONAL,HAS 10TH GRADE	64	0.0123235
						CHL0106	CHL - stratum 06: MUNICIPAL,SECONDARY,SECONDARY HUMANISTIC SCIENTIFIC,HAS 10TH GRADE	188	0.0362002
						CHL0107	CHL - stratum 07: MUNICIPAL,SECONDARY,SECONDARY HUMANISTIC SCIENTIFIC & TECHNICAL PROFESSIONAL,HAS 10TH GRADE	436	0.0839537
						CHL0108	CHL - stratum 08: MUNICIPAL,SECONDARY,SECONDARY TECHNICAL PROFESSIONAL,HAS 10TH GRADE	415	0.07991
						CHL0209	CHL - stratum 09: SUBSIDIZED,PRIMARY,PRIMARY,NO 10TH GRADE	13	0.00250321
						CHL0210	CHL - stratum 10: SUBSIDIZED,PRIMARY & SECONDARY,SECONDARY HUMANISTIC SCIENTIFIC,HAS 10TH GRADE	1597	0.307509
						CHL0211	CHL - stratum 11: SUBSIDIZED,PRIMARY & SECONDARY,SECONDARY HUMANISTIC SCIENTIFIC,NO 10TH GRADE	126	0.0242618
						CHL0212	CHL - stratum 12: SUBSIDIZED,PRIMARY & SECONDARY,SECONDARY HUMANISTIC SCIENTIFIC & TECH PROFESSIONAL,HAS 10TH GRADE	530	0.102054
						CHL0213	CHL - stratum 13: SUBSIDIZED,PRIMARY & SECONDARY,SECONDARY TECHNICAL PROFESSIONAL,HAS 10TH GRADE	164	0.0315789
						CHL0215	CHL - stratum 15: SUBSIDIZED,SECONDARY,SECONDARY HUMANISTIC SCIENTIFIC,HAS 10TH GRADE	57	0.0109756
						CHL0216	CHL - stratum 16: SUBSIDIZED,SECONDARY,SECONDARY HUMANISTIC SCIENTIFIC & TECHNICAL PROFESSIONAL,HAS 10TH GRADE	283	0.0544929
						CHL0218	CHL - stratum 18: SUBSIDIZED,SECONDARY,SECONDARY TECHNICAL PROFESSIONAL,HAS 10TH GRADE	411	0.0791398
						CHL0320	CHL - stratum 20: PRIVATE,PRIMARY,PRIMARY,NO 10TH GRADE	54	0.0103979
						CHL0321	CHL - stratum 21: PRIVATE,PRIMARY & SECONDARY,SECONDARY HUMANISTIC SCIENTIFIC,HAS 10TH GRADE	1819	0.350256
						CHL0322	CHL - stratum 22: PRIVATE,PRIMARY & SECONDARY,SECONDARY HUMANISTIC SCIENTIFIC,NO 10TH GRADE	41	0.00789473
						COL0101	COL - stratum 01: 01: BOGOTÁ \ MODAL \ COMPLETE	633	0.121887
						COL0102	COL - stratum 02: 02: BOGOTÁ \ MODAL \ REST	1035	0.199294
						COL0103	COL - stratum 03: 03: BOGOTÁ \ NO MODAL \ COMPLETE	77	0.0148267
						COL0104	COL - stratum 04: 04: BOGOTÁ \ NO MODAL \ REST	42	0.00808728
						COL0205	COL - stratum 05: 05: REST OF MANIZALES \ MODAL \ COMPLETE	267	0.051412
						COL0206	COL - stratum 06: 06: REST OF MANIZALES \ MODAL \ REST	1035	0.199294
						COL0207	COL - stratum 07: 07: REST OF MANIZALES \ NO MODAL \ COMPLETE	5	0.000962772
						COL0208	COL - stratum 08: 08: REST OF MANIZALES \ NO MODAL \ REST	14	0.00269576
						COL0309	COL - stratum 09: 09: MANIZALES-ESCUELA ACTIVA \ MODAL \ REST	370	0.0712451
						COL0310	COL - stratum 10: 10: MANIZALES-ESCUELA ACTIVA \ NO MODAL \ REST	9	0.00173299
						COL0411	COL - stratum 11: 11: MEDELLÍN \ MODAL \ COMPLETE	221	0.0425545
						COL0412	COL - stratum 12: 12: MEDELLÍN \ MODAL \ REST	1529	0.294416
						COL0413	COL - stratum 13: 13: MEDELLÍN \ NO MODAL \ COMPLETE	15	0.00288831
						COL0414	COL - stratum 14: 14: MEDELLÍN \ NO MODAL \ REST	38	0.00731706
						COL0515	COL - stratum 15: 15: CALI \ MODAL \ COMPLETE	170	0.0327342
						COL0516	COL - stratum 16: 16: CALI \ MODAL \ REST	1368	0.263414
						COL0517	COL - stratum 17: 17: CALI \ NO MODAL \ COMPLETE	27	0.00519897
						COL0518	COL - stratum 18: 18: CALI \ NO MODAL \ REST	130	0.0250321
						COL0619	COL - stratum 19: 19: REST OF THE COUNTRY \ MODAL \ COMPLETE	814	0.156739
						COL0620	COL - stratum 20: 20: REST OF THE COUNTRY \ MODAL \ REST	3660	0.704749
						COL0621	COL - stratum 21: 21: REST OF THE COUNTRY \ NO MODAL \ COMPLETE	58	0.0111681
						COL0622	COL - stratum 22: 22: REST OF THE COUNTRY \ NO MODAL \ REST	278	0.0535301
						CRI0001	CRI - stratum 01: Public academic urban	3310	0.637355
						CRI0002	CRI - stratum 02: Public academic rural	965	0.185815
						CRI0003	CRI - stratum 03: Public technical urban	1136	0.218742
						CRI0004	CRI - stratum 04: Public technical rural	549	0.105712
						CRI0005	CRI - stratum 05: Private	906	0.174454
						CZE0101	CZE - stratum 01: Basic\Region1	214	0.0412066
						CZE0202	CZE - stratum 02: Basic\Region2	308	0.0593067
						CZE0303	CZE - stratum 03: Basic\Region3	155	0.0298459
						CZE0404	CZE - stratum 04: Basic\Region4	53	0.0102054
						CZE0505	CZE - stratum 05: Basic\Region5	209	0.0402439
						CZE0606	CZE - stratum 06: Basic\Region6	154	0.0296534
						CZE0707	CZE - stratum 07: Basic\Region7	112	0.0215661
						CZE0808	CZE - stratum 08: Basic\Region8	135	0.0259948
						CZE0909	CZE - stratum 09: Basic\Region9	131	0.0252246
						CZE1010	CZE - stratum 10: Basic\Region10	118	0.0227214
						CZE1111	CZE - stratum 11: Basic\Region11	252	0.0485237
						CZE1212	CZE - stratum 12: Basic\Region12	170	0.0327342
						CZE1313	CZE - stratum 13: Basic\Region13	308	0.0593067
						CZE1414	CZE - stratum 14: Basic\Region14	159	0.0306161
						CZE1515	CZE - stratum 15: 6-8yrGym\Region1	202	0.038896
						CZE1616	CZE - stratum 16: 6-8yrGym\Region2	81	0.0155969
						CZE1717	CZE - stratum 17: 6-8yrGym\Region3	55	0.0105905
						CZE1818	CZE - stratum 18: 6-8yrGym\Region4	63	0.0121309
						CZE1919	CZE - stratum 19: 6-8yrGym\Region5	44	0.00847239
						CZE2020	CZE - stratum 20: 6-8yrGym\Region6	77	0.0148267
						CZE2121	CZE - stratum 21: 6-8yrGym\Region7	56	0.010783
						CZE2222	CZE - stratum 22: 6-8yrGym\Region8	57	0.0109756
						CZE2323	CZE - stratum 23: 6-8yrGym\Region9	37	0.00712451
						CZE2424	CZE - stratum 24: 6-8yrGym\Region10	48	0.00924261
						CZE2525	CZE - stratum 25: 6-8yrGym\Region11	88	0.0169448
						CZE2626	CZE - stratum 26: 6-8yrGym\Region12	61	0.0117458
						CZE2727	CZE - stratum 27: 6-8yrGym\Region13	89	0.0171373
						CZE2828	CZE - stratum 28: 6-8yrGym\Region14	49	0.00943516
						CZE2929	CZE - stratum 29: 4yr Gym	1034	0.199101
						CZE3030	CZE - stratum 30: Voc-Tech-Conservatory with maturate	1375	0.264762
						CZE3131	CZE - stratum 31: Voc-Tech Secondary without maturate	918	0.176765
						CZE3232	CZE - stratum 32: Special & practical	82	0.0157895
						DEU9797	Undisclosed STRATUM - Germany	6504	1.25237
						DNK0001	DNK - stratum 01: 1 = High Minority	1786	0.343902
						DNK0002	DNK - stratum 02: 2 = Mid Minority	1876	0.361232
						DNK0003	DNK - stratum 03: 3 = Low Minority	2648	0.509884
						DNK0004	DNK - stratum 04: 4 = No Minority	851	0.163864
						DOM0003	DOM - stratum 03: PUBLIC,URBAN,ISCED 3,School with modal grade -- 3	2310	0.4448
						DOM0004	DOM - stratum 04: PUBLIC,URBAN,ISCED 3,School with not modal grade -- 4	103	0.0198331
						DOM0005	DOM - stratum 05: PUBLIC,URBAN,MIXED,School with modal grade -- 5	67	0.0129011
						DOM0009	DOM - stratum 09: PUBLIC,RURAL,ISCED 3,School with modal grade -- 9	368	0.07086
						DOM0010	DOM - stratum 10: PUBLIC,RURAL,ISCED 3,School with not modal grade -- 10	29	0.00558407
						DOM0011	DOM - stratum 11: PUBLIC,RURAL,MIXED,School with modal grade -- 11	25	0.00481386
						DOM0015	DOM - stratum 15: PRIVATE,URBAN,ISCED 3,School with modal grade -- 15	63	0.0121309
						DOM0017	DOM - stratum 17: PRIVATE,URBAN,MIXED,School with modal grade -- 17	716	0.137869
						DOM0023	DOM - stratum 23: PRIVATE,RURAL,MIXED,School with modal grade -- 23	64	0.0123235
						DOM0027	DOM - stratum 27: SEMIOFICIAL,URBAN,ISCED 3,School with modal grade -- 27	68	0.0130937
						DOM0028	DOM - stratum 28: SEMIOFICIAL,URBAN,ISCED 3,School with not modal grade -- 28	42	0.00808728
						DOM0029	DOM - stratum 29: SEMIOFICIAL,URBAN,MIXED,School with modal grade -- 29	69	0.0132862
						DOM0033	DOM - stratum 33: SEMIOFICIAL,RURAL,ISCED 3,School with modal grade -- 33	64	0.0123235
						DOM0035	DOM - stratum 35: SEMIOFICIAL,RURAL,MIXED,School with modal grade -- 35	61	0.0117458
						DOM0037	DOM - stratum 37: 37,37,ISCED 2,School with not modal grade -- 37	691	0.133055
						DZA0001	DZA - stratum 01: Est,Rural	168	0.0323491
						DZA0002	DZA - stratum 02: Est,S Urbain	371	0.0714376
						DZA0003	DZA - stratum 03: Est,Urbain	1137	0.218934
						DZA0004	DZA - stratum 04: Nord,Rural	273	0.0525673
						DZA0005	DZA - stratum 05: Nord,S Urbain	385	0.0741334
						DZA0006	DZA - stratum 06: Nord,Urbain	919	0.176957
						DZA0007	DZA - stratum 07: Ouest,Rural	160	0.0308087
						DZA0008	DZA - stratum 08: Ouest,S Urbain	398	0.0766366
						DZA0009	DZA - stratum 09: Ouest,Urbain	739	0.142298
						DZA0010	DZA - stratum 10: Sud,Rural	142	0.0273427
						DZA0011	DZA - stratum 11: Sud,S Urbain	265	0.0510269
						DZA0012	DZA - stratum 12: Sud,Urbain	562	0.108216
						ESP0101	ESP - stratum 01: Andalusia, public, NA	389	0.0749036
						ESP0102	ESP - stratum 02: Andalusia, private, NA	118	0.0227214
						ESP0203	ESP - stratum 03: Aragon, public, NA	1076	0.207188
						ESP0204	ESP - stratum 04: Aragon, private, NA	512	0.0985878
						ESP0305	ESP - stratum 05: Asturias, public, NA	1128	0.217201
						ESP0306	ESP - stratum 06: Asturias, private, NA	533	0.102631
						ESP0407	ESP - stratum 07: Balearic Islands, public, NA	954	0.183697
						ESP0408	ESP - stratum 08: Balearic Islands, private, NA	676	0.130167
						ESP0509	ESP - stratum 09: Canary Islands, public, NA	1135	0.218549
						ESP0510	ESP - stratum 10: Canary Islands, private, NA	411	0.0791398
						ESP0611	ESP - stratum 11: Cantabria, public, NA	1163	0.223941
						ESP0612	ESP - stratum 12: Cantabria, private, NA	620	0.119384
						ESP0713	ESP - stratum 13: Castile and Leon, public, NA	1019	0.196213
						ESP0714	ESP - stratum 14: Castile and Leon, private, NA	593	0.114185
						ESP0815	ESP - stratum 15: Castile - La Mancha, public, NA	1279	0.246277
						ESP0816	ESP - stratum 16: Castile - La Mancha, private, NA	317	0.0610397
						ESP0917	ESP - stratum 17: Catalonia, public, NA	432	0.0831835
						ESP0918	ESP - stratum 18: Catalonia, private, NA	300	0.0577663
						ESP1019	ESP - stratum 19: Extremadura, public, NA	1230	0.236842
						ESP1020	ESP - stratum 20: Extremadura, private, NA	391	0.0752887
						ESP1121	ESP - stratum 21: Galicia, public, NA	1148	0.221052
						ESP1122	ESP - stratum 22: Galicia, private, NA	455	0.0876122
						ESP1223	ESP - stratum 23: La Rioja, public, NA	704	0.135558
						ESP1224	ESP - stratum 24: La Rioja, private, NA	636	0.122465
						ESP1325	ESP - stratum 25: Madrid, public, NA	498	0.095892
						ESP1326	ESP - stratum 26: Madrid, private, NA	522	0.100513
						ESP1427	ESP - stratum 27: Murcia, public, NA	1097	0.211232
						ESP1428	ESP - stratum 28: Murcia, private, NA	451	0.086842
						ESP1529	ESP - stratum 29: Navarra, public, NA	1056	0.203337
						ESP1530	ESP - stratum 30: Navarra, private, NA	663	0.127664
						ESP1631	ESP - stratum 31: Basque Country, public, A	184	0.03543
						ESP1632	ESP - stratum 32: Basque Country, public, B	93	0.0179076
						ESP1633	ESP - stratum 33: Basque Country, public, D	990	0.190629
						ESP1634	ESP - stratum 34: Basque Country, private, A	534	0.102824
						ESP1635	ESP - stratum 35: Basque Country, private, B	747	0.143838
						ESP1636	ESP - stratum 36: Basque Country, private, D	657	0.126508
						ESP1737	ESP - stratum 37: Valencia, public, NA	654	0.125931
						ESP1738	ESP - stratum 38: Valencia, private, NA	364	0.0700898
						ESP9001	ESP - stratum 01: Andalusia, public, NA	1886	0.363157
						ESP9002	ESP - stratum 02: Andalusia, private, NA	726	0.139794
						ESP9003	ESP - stratum 03: Aragon, public, NA	204	0.0392811
						ESP9004	ESP - stratum 04: Aragon, private, NA	216	0.0415917
						ESP9005	ESP - stratum 05: Asturias, public, NA	126	0.0242618
						ESP9006	ESP - stratum 06: Asturias, private, NA	132	0.0254172
						ESP9007	ESP - stratum 07: Balearic Islands, public, NA	204	0.0392811
						ESP9008	ESP - stratum 08: Balearic Islands, private, NA	130	0.0250321
						ESP9009	ESP - stratum 09: Canary Islands, public, NA	476	0.0916559
						ESP9010	ESP - stratum 10: Canary Islands, private, NA	116	0.0223363
						ESP9011	ESP - stratum 11: Cantabria, public, NA	156	0.0300385
						ESP9012	ESP - stratum 12: Cantabria, private, NA	126	0.0242618
						ESP9013	ESP - stratum 13: Castile and Leon, public, NA	306	0.0589216
						ESP9014	ESP - stratum 14: Castile and Leon, private, NA	186	0.0358151
						ESP9015	ESP - stratum 15: Castile - La Mancha, public, NA	478	0.092041
						ESP9016	ESP - stratum 16: Castile - La Mancha, private, NA	108	0.0207959
						ESP9017	ESP - stratum 17: Catalonia, public, NA	1250	0.240693
						ESP9018	ESP - stratum 18: Catalonia, private, NA	824	0.158665
						ESP9019	ESP - stratum 19: Extremadura, public, NA	218	0.0419768
						ESP9020	ESP - stratum 20: Extremadura, private, NA	158	0.0304236
						ESP9021	ESP - stratum 21: Galicia, public, NA	410	0.0789473
						ESP9022	ESP - stratum 22: Galicia, private, NA	114	0.0219512
						ESP9023	ESP - stratum 23: La Rioja, public, NA	132	0.0254172
						ESP9024	ESP - stratum 24: La Rioja, private, NA	110	0.021181
						ESP9025	ESP - stratum 25: Madrid, public, NA	842	0.162131
						ESP9026	ESP - stratum 26: Madrid, private, NA	734	0.141335
						ESP9027	ESP - stratum 27: Murcia, public, NA	278	0.0535301
						ESP9028	ESP - stratum 28: Murcia, private, NA	218	0.0419768
						ESP9029	ESP - stratum 29: Navarra, public, NA	160	0.0308087
						ESP9030	ESP - stratum 30: Navarra, private, NA	150	0.0288831
						ESP9031	ESP - stratum 31: Basque Country, public, A	82	0.0157895
						ESP9032	ESP - stratum 32: Basque Country, public, B	70	0.0134788
						ESP9033	ESP - stratum 33: Basque Country, public, D	296	0.0569961
						ESP9034	ESP - stratum 34: Basque Country, private, A	134	0.0258023
						ESP9035	ESP - stratum 35: Basque Country, private, B	78	0.0150192
						ESP9036	ESP - stratum 36: Basque Country, private, D	154	0.0296534
						ESP9037	ESP - stratum 37: Valencia, public, NA	784	0.150963
						ESP9038	ESP - stratum 38: Valencia, private, NA	430	0.0827984
						ESP9039	ESP - stratum 39: Ceuta and Melilla, public, NA	55	0.0105905
						ESP9040	ESP - stratum 40: Ceuta and Melilla, private, NA	80	0.0154043
						EST0001	EST - stratum 01: Estonian	4247	0.817778
						EST0002	EST - stratum 02: Russian	1243	0.239345
						EST0003	EST - stratum 03: Mixed	97	0.0186778
						FIN0001	FIN - stratum 01: Helsinki\Uusimaa-Urban	1413	0.272079
						FIN0002	FIN - stratum 02: Helsinki\Uusimaa-Rural	68	0.0130937
						FIN0003	FIN - stratum 03: Southern Finland-Urban	1077	0.207381
						FIN0004	FIN - stratum 04: Southern Finland-Rural	182	0.0350449
						FIN0005	FIN - stratum 05: Western Finland-Urban	1125	0.216624
						FIN0006	FIN - stratum 06: Western Finland-Rural	227	0.0437098
						FIN0007	FIN - stratum 07: Northern and Eastern Finland-Urban	1059	0.203915
						FIN0008	FIN - stratum 08: Northern and Eastern Finland-Rural	384	0.0739409
						FIN0009	FIN - stratum 09: Swedish speaking area-Urban	305	0.0587291
						FIN0010	FIN - stratum 10: Swedish speaking area-Rural	42	0.00808728
						FRA0101	FRA - stratum 01: Lycée GT LS	4132	0.795634
						FRA0202	FRA - stratum 02: Collège LS	549	0.105712
						FRA0203	FRA - stratum 03: Lycée PRO LS	509	0.0980101
						FRA0204	FRA - stratum 04: Lycée agricole LS	184	0.03543
						FRA0205	FRA - stratum 05: MSS	583	0.112259
						FRA0206	FRA - stratum 06: VSS	151	0.0290757
						GBR0001	QSC - stratum 01: pub fund-lowest	575	0.110719
						GBR0002	QSC - stratum 02: pub fund-second lowest	628	0.120924
						GBR0003	QSC - stratum 03: pub fund-middle	606	0.116688
						GBR0004	QSC - stratum 04: pub fund-second highest	668	0.128626
						GBR0005	QSC - stratum 05: pub fund-highest	498	0.095892
						GBR0006	QSC - stratum 06: pub fund-missing	17	0.00327342
						GBR0012	QSC - stratum 12: indep-missing	119	0.022914
						GBR1101	QUK - stratum 01: England,independent,North,male -- 1	27	0.00519897
						GBR1102	QUK - stratum 02: England,independent,North,mixed -- 2	55	0.0105905
						GBR1103	QUK - stratum 03: England,independent,North,female -- 3	46	0.0088575
						GBR1104	QUK - stratum 04: England,independent,Midlands,male -- 4	57	0.0109756
						GBR1105	QUK - stratum 05: England,independent,Midlands,mixed -- 5	44	0.00847239
						GBR1106	QUK - stratum 06: England,independent,Midlands,female -- 6	23	0.00442875
						GBR1107	QUK - stratum 07: England,independent,South,male -- 7	59	0.0113607
						GBR1108	QUK - stratum 08: England,independent,South,mixed -- 8	10	0.00192554
						GBR1109	QUK - stratum 09: England,independent,South,female -- 9	51	0.00982027
						GBR1110	QUK - stratum 10: England,independent,Greater London,male -- 10	27	0.00519897
						GBR1111	QUK - stratum 11: England,independent,Greater London,mixed -- 11	26	0.00500641
						GBR1112	QUK - stratum 12: England,independent,Greater London,female -- 12	27	0.00519897
						GBR1113	QUK - stratum 13: England,maintained selective,North,male -- 13	28	0.00539152
						GBR1114	QUK - stratum 14: England,maintained selective,North,mixed -- 14	56	0.010783
						GBR1115	QUK - stratum 15: England,maintained selective,Midlands,male -- 15	45	0.00866494
						GBR1116	QUK - stratum 16: England,maintained selective,Midlands,mixed -- 16	21	0.00404364
						GBR1117	QUK - stratum 17: England,maintained selective,Midlands,female -- 17	29	0.00558407
						GBR1118	QUK - stratum 18: England,maintained selective,South,male -- 18	83	0.015982
						GBR1119	QUK - stratum 19: England,maintained selective,South,mixed -- 19	26	0.00500641
						GBR1120	QUK - stratum 20: England,maintained selective,South,female -- 20	58	0.0111681
						GBR1121	QUK - stratum 21: England,maintained selective,Greater London,male -- 21	60	0.0115533
						GBR1122	QUK - stratum 22: England,maintained selective,Greater London,mixed -- 22	28	0.00539152
						GBR1123	QUK - stratum 23: England,maintained selective,Greater London,female -- 23	29	0.00558407
						GBR1124	QUK - stratum 24: England,maintained non-selective,North,male -- 24	43	0.00827984
						GBR1125	QUK - stratum 25: England,maintained non-selective,North,mixed -- 25	553	0.106483
						GBR1126	QUK - stratum 26: England,maintained non-selective,North,female -- 26	53	0.0102054
						GBR1127	QUK - stratum 27: England,maintained non-selective,Midlands,male -- 27	53	0.0102054
						GBR1128	QUK - stratum 28: England,maintained non-selective,Midlands,mixed -- 28	364	0.0700898
						GBR1129	QUK - stratum 29: England,maintained non-selective,Midlands,female -- 29	50	0.00962772
						GBR1130	QUK - stratum 30: England,maintained non-selective,South,male -- 30	48	0.00924261
						GBR1131	QUK - stratum 31: England,maintained non-selective,South,mixed -- 31	397	0.0764441
						GBR1132	QUK - stratum 32: England,maintained non-selective,South,female -- 32	49	0.00943516
						GBR1133	QUK - stratum 33: England,maintained non-selective,Greater London,male -- 33	42	0.00808728
						GBR1134	QUK - stratum 34: England,maintained non-selective,Greater London,mixed -- 34	153	0.0294608
						GBR1135	QUK - stratum 35: England,maintained non-selective,Greater London,female -- 35	52	0.0100128
						GBR1136	QUK - stratum 36: England,academy,North,male -- 36	54	0.0103979
						GBR1137	QUK - stratum 37: England,academy,North,mixed -- 37	507	0.097625
						GBR1138	QUK - stratum 38: England,academy,North,female -- 38	60	0.0115533
						GBR1139	QUK - stratum 39: England,academy,Midlands,male -- 39	54	0.0103979
						GBR1140	QUK - stratum 40: England,academy,Midlands,mixed -- 40	819	0.157702
						GBR1141	QUK - stratum 41: England,academy,Midlands,female -- 41	55	0.0105905
						GBR1142	QUK - stratum 42: England,academy,South,male -- 42	47	0.00905005
						GBR1143	QUK - stratum 43: England,academy,South,mixed -- 43	547	0.105327
						GBR1144	QUK - stratum 44: England,academy,South,female -- 44	53	0.0102054
						GBR1145	QUK - stratum 45: England,academy,Greater London,male -- 45	49	0.00943516
						GBR1146	QUK - stratum 46: England,academy,Greater London,mixed -- 46	177	0.0340821
						GBR1264	QUK - stratum 64: Northern Ireland,independent,North Eastern,mixed -- 64	12	0.00231065
						GBR1265	QUK - stratum 65: Northern Ireland,independent,South Eastern,mixed -- 65	10	0.00192554
						GBR1266	QUK - stratum 66: Northern Ireland,independent,Southern,mixed -- 66	3	0.000577663
						GBR1267	QUK - stratum 67: Northern Ireland,maintained selective,Belfast,male -- 67	57	0.0109756
						GBR1268	QUK - stratum 68: Northern Ireland,maintained selective,Belfast,mixed -- 68	103	0.0198331
						GBR1269	QUK - stratum 69: Northern Ireland,maintained selective,Belfast,female -- 69	72	0.0138639
						GBR1270	QUK - stratum 70: Northern Ireland,maintained selective,Western,male -- 70	82	0.0157895
						GBR1271	QUK - stratum 71: Northern Ireland,maintained selective,Western,mixed -- 71	57	0.0109756
						GBR1272	QUK - stratum 72: Northern Ireland,maintained selective,Western,female -- 72	58	0.0111681
						GBR1273	QUK - stratum 73: Northern Ireland,maintained selective,North Eastern,male -- 73	25	0.00481386
						GBR1274	QUK - stratum 74: Northern Ireland,maintained selective,North Eastern,mixed -- 74	166	0.031964
						GBR1276	QUK - stratum 76: Northern Ireland,maintained selective,South Eastern,male -- 76	26	0.00500641
						GBR1277	QUK - stratum 77: Northern Ireland,maintained selective,South Eastern,mixed -- 77	114	0.0219512
						GBR1278	QUK - stratum 78: Northern Ireland,maintained selective,South Eastern,female -- 78	56	0.010783
						GBR1279	QUK - stratum 79: Northern Ireland,maintained selective,Southern,male -- 79	54	0.0103979
						GBR1280	QUK - stratum 80: Northern Ireland,maintained selective,Southern,mixed -- 80	111	0.0213735
						GBR1281	QUK - stratum 81: Northern Ireland,maintained selective,Southern,female -- 81	57	0.0109756
						GBR1282	QUK - stratum 82: Northern Ireland,maintained non-selective,Belfast,male -- 82	41	0.00789473
						GBR1283	QUK - stratum 83: Northern Ireland,maintained non-selective,Belfast,mixed -- 83	43	0.00827984
						GBR1284	QUK - stratum 84: Northern Ireland,maintained non-selective,Belfast,female -- 84	82	0.0157895
						GBR1285	QUK - stratum 85: Northern Ireland,maintained non-selective,Western,male -- 85	28	0.00539152
						GBR1286	QUK - stratum 86: Northern Ireland,maintained non-selective,Western,mixed -- 86	189	0.0363928
						GBR1287	QUK - stratum 87: Northern Ireland,maintained non-selective,Western,female -- 87	54	0.0103979
						GBR1288	QUK - stratum 88: Northern Ireland,maintained non-selective,North Eastern,male -- 88	22	0.00423619
						GBR1289	QUK - stratum 89: Northern Ireland,maintained non-selective,North Eastern,mixed -- 89	280	0.0539152
						GBR1291	QUK - stratum 91: Northern Ireland,maintained non-selective,South Eastern,mixed -- 91	211	0.040629
						GBR1292	QUK - stratum 92: Northern Ireland,maintained non-selective,South Eastern,female -- 92	27	0.00519897
						GBR1293	QUK - stratum 93: Northern Ireland,maintained non-selective,Southern,male -- 93	26	0.00500641
						GBR1294	QUK - stratum 94: Northern Ireland,maintained non-selective,Southern,mixed -- 94	283	0.0544929
						GBR1295	QUK - stratum 95: Northern Ireland,maintained non-selective,Southern,female -- 95	52	0.0100128
						GBR1348	QUK - stratum 48: Wales,Maintained,North Wales,mixed -- 48	728	0.14018
						GBR1349	QUK - stratum 49: Wales,Maintained,Powys & South West,male -- 49	22	0.00423619
						GBR1350	QUK - stratum 50: Wales,Maintained,Powys & South West,mixed -- 50	1993	0.383761
						GBR1352	QUK - stratum 52: Wales,Maintained,South East Wales,mixed -- 52	615	0.118421
						GBR1355	QUK - stratum 55: Wales,independent,North Wales,mixed -- 55	41	0.00789473
						GBR1358	QUK - stratum 58: Wales,independent,Powys & South West,mixed -- 58	24	0.0046213
						GBR1361	QUK - stratum 61: Wales,independent,South East Wales,female -- 61	28	0.00539152
						GEO0001	GEO - stratum 01: Tbilisi \ Public	1435	0.276315
						GEO0002	GEO - stratum 02: Tbilisi \ Private	236	0.0454428
						GEO0003	GEO - stratum 03: Abkhazia \ Public	31	0.00596918
						GEO0004	GEO - stratum 04: Achara \ Public	454	0.0874197
						GEO0005	GEO - stratum 05: Achara \ Private	51	0.00982027
						GEO0006	GEO - stratum 06: Guria \ Public	136	0.0261874
						GEO0007	GEO - stratum 07: Guria \ Private	30	0.00577663
						GEO0008	GEO - stratum 08: Imereti \ Public	728	0.14018
						GEO0009	GEO - stratum 09: Imereti \ Private	14	0.00269576
						GEO0010	GEO - stratum 10: Kakheti \ Public	425	0.0818356
						GEO0011	GEO - stratum 11: Kakheti \ Private	19	0.00365853
						GEO0012	GEO - stratum 12: Mtskheta-Mtianeti \ Public	120	0.0231065
						GEO0013	GEO - stratum 13: Mtskheta-Mtianeti \ Private	29	0.00558407
						GEO0014	GEO - stratum 14: Racha-Lechkhumi \ Public	11	0.0021181
						GEO0015	GEO - stratum 15: Racha-Lechkhumi \ Private	8	0.00154043
						GEO0016	GEO - stratum 16: Samegrelo-Zemo Svaneti \ Public	430	0.0827984
						GEO0017	GEO - stratum 17: Samegrelo-Zemo Svaneti \ Private	21	0.00404364
						GEO0018	GEO - stratum 18: Samtskhe-Javakheti \ Public	161	0.0310012
						GEO0019	GEO - stratum 19: Samtskhe-Javakheti \ Private	21	0.00404364
						GEO0020	GEO - stratum 20: Shida Qartli \ Public	409	0.0787547
						GEO0021	GEO - stratum 21: Shida Qartli \ Private	29	0.00558407
						GEO0022	GEO - stratum 22: Qvemo Qartli \ Public	502	0.0966623
						GEO0023	GEO - stratum 23: Qvemo Qartli \ Private	16	0.00308087
						GRC0001	GRC - stratum 01: Rural	404	0.0777919
						GRC0002	GRC - stratum 02: Suburban	1079	0.207766
						GRC0003	GRC - stratum 03: Urban	4049	0.779652
						HKG0001	HKG - stratum 01: Government\Modal grade	403	0.0775994
						HKG0003	HKG - stratum 03: Aided or Caput\Modal grade	4287	0.82548
						HKG0004	HKG - stratum 04: Aided or Caput\No modal grade	40	0.00770217
						HKG0007	HKG - stratum 07: Direct Subsidy Scheme\Modal grade	629	0.121117
						HRV0001	HRV - stratum 01: Four year vocational prog	2876	0.553786
						HRV0002	HRV - stratum 02: Vocational - industrial - crafts prog.	432	0.0831835
						HRV0003	HRV - stratum 03: Mixed type	1028	0.197946
						HRV0004	HRV - stratum 04: Art - vocational prog	54	0.0103979
						HRV0005	HRV - stratum 05: Gymnasium	1411	0.271694
						HRV0006	HRV - stratum 06: Primary schools (lower secondary education)	8	0.00154043
						HUN0001	HUN - stratum 01: Primary school -- 1	225	0.0433247
						HUN0002	HUN - stratum 02: Grammar school 1 (4-5 years long) -- 2	1877	0.361424
						HUN0003	HUN - stratum 03: Grammar school 2 (6 years long) -- 3	336	0.0646982
						HUN0004	HUN - stratum 04: Grammar school 3 (8 years long) -- 4	209	0.0402439
						HUN0005	HUN - stratum 05: Vocational secondary school -- 5	2093	0.403016
						HUN0006	HUN - stratum 06: Vocational school -- 6	918	0.176765
						IDN0001	IDN - stratum 01: National Exam Result-Good	1264	0.243389
						IDN0002	IDN - stratum 02: National Exam Result-Moderate	4020	0.774068
						IDN0003	IDN - stratum 03: National Exam Result-Poor	1229	0.236649
						IRL0001	IRL - stratum 01: up to 40\community-comprehensive	15	0.00288831
						IRL0002	IRL - stratum 02: 41-80\community-comprehensive	101	0.019448
						IRL0003	IRL - stratum 03: 81 and up\community-comprehensive	826	0.15905
						IRL0004	IRL - stratum 04: up to 40\secondary	109	0.0209884
						IRL0005	IRL - stratum 05: 41-80\secondary	631	0.121502
						IRL0006	IRL - stratum 06: 81 and up\secondary	2498	0.481001
						IRL0007	IRL - stratum 07: up to 40\vocational	214	0.0412066
						IRL0008	IRL - stratum 08: 41-80\vocational	399	0.0768292
						IRL0009	IRL - stratum 09: 81 and up\vocational	948	0.182541
						ISL0001	ISL - stratum 01: Reykjavik \ 1-8	2	0.000385109
						ISL0002	ISL - stratum 02: Reykjavik \ 9-16	24	0.0046213
						ISL0003	ISL - stratum 03: Reykjavik \ 17-35	89	0.0171373
						ISL0004	ISL - stratum 04: Reykjavik \ > 35	1007	0.193902
						ISL0005	ISL - stratum 05: Nágrenni Reykjavíkur \ 9-16	8	0.00154043
						ISL0006	ISL - stratum 06: Nágrenni Reykjavíkur \ 17-35	57	0.0109756
						ISL0007	ISL - stratum 07: Nágrenni Reykjavíkur \ > 35	943	0.181579
						ISL0008	ISL - stratum 08: Suðurnes \ 17-35	94	0.0181001
						ISL0009	ISL - stratum 09: Suðurnes \ >35	149	0.0286906
						ISL0010	ISL - stratum 10: Vesturland \ 1-8	12	0.00231065
						ISL0011	ISL - stratum 11: Vesturland \ 9-16	28	0.00539152
						ISL0012	ISL - stratum 12: Vesturland \ 17-35	57	0.0109756
						ISL0013	ISL - stratum 13: Vesturland \ >35	100	0.0192554
						ISL0014	ISL - stratum 14: Vestfirðir \ 1-8	4	0.000770217
						ISL0015	ISL - stratum 15: Vestfirðir \ 9-16	18	0.00346598
						ISL0016	ISL - stratum 16: Vestfirðir \ > 35	26	0.00500641
						ISL0017	ISL - stratum 17: Norðurland vestra \ 1-8	11	0.0021181
						ISL0018	ISL - stratum 18: Norðurland vestra \ 9-16	23	0.00442875
						ISL0019	ISL - stratum 19: Norðurland vestra \17-35	60	0.0115533
						ISL0020	ISL - stratum 20: Norðurland vestra \ >35	29	0.00558407
						ISL0021	ISL - stratum 21: Norðurland eystra \ 1-8	24	0.0046213
						ISL0022	ISL - stratum 22: Norðurland eystra \ 9-16	15	0.00288831
						ISL0023	ISL - stratum 23: Norðurland eystra \ 17-35	89	0.0171373
						ISL0024	ISL - stratum 24: Norðurland eystra \ > 35	172	0.0331193
						ISL0025	ISL - stratum 25: Austurland \ 1-8	22	0.00423619
						ISL0026	ISL - stratum 26: Austurland \ 9-16	32	0.00616174
						ISL0027	ISL - stratum 27: Austurland \ 17-35	68	0.0130937
						ISL0029	ISL - stratum 29: Suðurland \ 1-8	20	0.00385109
						ISL0030	ISL - stratum 30: Suðurland \ 9-16	36	0.00693196
						ISL0031	ISL - stratum 31: Suðurland \17-35	67	0.0129011
						ISL0032	ISL - stratum 32: Suðurland \ > 35	85	0.0163671
						ISR9797	Undisclosed STRATUM - Israel	6598	1.27047
						ITA9797	Undisclosed STRATUM - Italy	11583	2.23036
						JOR0001	JOR - stratum 01: Public_Discovery	1146	0.220667
						JOR0002	JOR - stratum 02: Public_Madrasati	816	0.157124
[truncated: 10,269 more rows]

## Sheet: Timing
NAME	VARLABEL	TYPE	FORMAT	VARNUM	MINMAX	VAL	LABEL	COUNT	PERCENT
[truncated: 1,455 more rows]

[truncated: 3 more sheets: Teacher, Financial Literacy, Coll. Pb. Solving]
