# Supplementary material for: Cross-national data sample on the environmental affection and cognition of adolescent students of varying interests in ecosystem services and sustainability
Source: Data Brief. 2018 Dec 13;22:312–8. doi: 10.1016/j.dib.2018.12.019 (PMC6305698; doi:10.1016/j.dib.2018.12.019)
Supplement: Supplementary file 3 — Supplementary material [file mmc3.zip › mmc3.txt]

#==============================================================================================================================================================
# Cross-national Data Sample on the Environmental Affection and Cognition of Adolescent Students of varying interests in ecosystem services and sustainability.
#==============================================================================================================================================================
#=====================================================================================================
# Selecting a subset of variables from the Downloaded Raw SAS data files "cy6_ms_cmb_stu_qqq.sas7bdat" 
#-----------------------------------------------------------------------------------------------------
library(haven)
dataN = read_sas("C:/Users/HP/Desktop/Dossier de Travail/A Research Projet Portfolio/Global Ecology and Conservation/Data in Brief/cy6_ms_cmb_stu_qqq.sas7bdat", 
cols_only = c("CNTRYID","CNT","CNTSCHID","CNTSTUID","OECD","ADMINMODE","ST001D01T","ST004D01T","ST011Q06TA","ST012Q05NA","ST012Q06NA","ST123Q01NA","ST123Q02NA","ST123Q03NA",
				"ST123Q04NA","ST019AQ01T","ST019BQ01T","ST019CQ01T","ST022Q01TA","ST092Q01TA",
                                 "ST092Q02TA", "ST092Q04TA", "ST092Q05TA", "ST092Q06NA", "ST092Q08NA","ST092Q09NA","ST093Q01TA","ST093Q03TA","ST093Q04TA",
                                 "ST093Q05TA", "ST093Q06TA", "ST093Q07NA", "ST093Q08NA", "ST095Q04NA","ST095Q15NA","ST129Q01TA","ST129Q04TA","ST129Q05TA","ST129Q06TA",
                                  "ST146Q01TA","ST146Q02TA","ST146Q03TA","ST146Q04TA","ST146Q05TA","ST146Q08NA","ST146Q09NA","ST076Q11NA","ST078Q11NA",
                                  "AGE","PROGN","ISCEDL","ISCEDD","ISCEDO","ENVAWARE","JOYSCIE","INSTSCIE","SCIEEFF","BSMJ","GRADE","IMMIG",
                                 "MISCED","FISCED","HISCED","hisei","REPEAT","BELONG","PERFEED","PARED","COBN_F","COBN_M",
                                 "COBN_S","LANGN","OCOD1","OCOD2","OCOD3","CULTPOSS","HEDRES","HOMEPOS","ICTRES","WEALTH","ESCS","W_FSTUWT","SENWT","VER_DAT"))

dataN5 = na.omit(dataN)
dataMena = dataN5 

# To Save the initial data in the working directory under the name "dataMena"
save(dataMena, file="dataMena.rda")
#===========================================================================================================


#######  EXPERIMENTAL DESIGN, MATERIAL AND METHODS 
####### (Further data treatment and variables creations)

#============================================================================================================
# Section: 2.1.	 Self-Expressed Environmental Awareness Measures

library(plyr)  

# Constructing the "self expressed Awareness variable" for the issue of of Plant and Animal Species extinction (0-never heard, 1-heard can't explain, 2- Know something, could provide general explanation, 3-Familiar, could explain well)
dataMena$SEASE = as.factor(dataMena$ST092Q08NA)
dataMena$SEASE = as.numeric(dataMena$SEASE)

# Constructing the "self expressed Awareness variable" for the issue of Deforestation (0-never heard, 1-heard can't explain, 2- Know something, could provide general explanation, 3-Familiar, could explain well)
dataMena$SEAD = as.factor(dataMena$ST092Q05TA)
dataMena$SEAD = as.numeric(dataMena$SEAD)

# Constructing the "self expressed Awareness variable" for the issue of Greenhouse Gas Emission (0-never heard, 1-heard can't explain, 2- Know something, could provide general explanation, 3-Familiar, could explain well)
dataMena$SEAGG = as.factor(dataMena$ST092Q01TA)
dataMena$SEAGG = as.numeric(dataMena$SEAGG)

# Constructing the "self expressed Awareness variable" for the issue of Air Pollution (0-never heard, 1-heard can't explain, 2- Know something, could provide general explanation, 3-Familiar, could explain well)
dataMena$SEAAP = as.factor(dataMena$ST092Q06NA)
dataMena$SEAAP = as.numeric(dataMena$SEAAP)

# Constructing the "self expressed Awareness variable" for the issue of Water Shortage (0-never heard, 1-heard can't explain, 2- Know something, could provide general explanation, 3-Familiar, could explain well)
dataMena$SEAWS = as.factor(dataMena$ST092Q09NA)
dataMena$SEAWS = as.numeric(dataMena$SEAWS)


#-------------------------------------------------------------------
# Section 2.2. Self-expressed Environmental Expectations Measures

# Constructing the "self expressed Expectation" variable for the issue of Plant and Animal Species extinction
dataMena$ST093Q03TA = as.factor(dataMena$ST093Q03TA)
dataMena$SEESE = mapvalues(dataMena$ST093Q03TA, from = c("1","2","3"), to =c("3","2","1"))
dataMena$SEESE = as.numeric(dataMena$SEESE)

# Constructing the "self expressed Expectation" variable for the issue of Deforestation
dataMena$ST093Q04TA = as.factor(dataMena$ST093Q04TA)
dataMena$SEED = mapvalues(dataMena$ST093Q04TA, from = c("1","2","3"), to =c("3","2","1"))
dataMena$SEED = as.numeric(dataMena$SEED)

# Constructing the "self expressed Expectation" variable for the issue of Greenhouse Gas Emission
dataMena$ST093Q07NA = as.factor(dataMena$ST093Q07NA)
dataMena$SEEGG = mapvalues(dataMena$ST093Q07NA, from = c("1","2","3"), to =c("3","2","1"))
dataMena$SEEGG = as.numeric(dataMena$SEEGG)

# Constructing the "self expressed Expectation" variable for the issue of Air Pollution
dataMena$ST093Q01TA = as.factor(dataMena$ST093Q01TA)
dataMena$SEEAP = mapvalues(dataMena$ST093Q01TA, from = c("1","2","3"), to =c("3","2","1"))
dataMena$SEEAP = as.numeric(dataMena$SEEAP)

# Constructing the "self expressed Expectation" variable for the issue of Water Shortage
dataMena$ST093Q05TA = as.factor(dataMena$ST093Q05TA)
dataMena$SEEWS = mapvalues(dataMena$ST093Q05TA, from = c("1","2","3"), to =c("3","2","1"))
dataMena$SEEWS = as.numeric(dataMena$SEEWS)


#===============================================================================================================
# Section 2.3. Measures of interest in the Biosphere and in Science for Disease Prevention 

# Student interest in Biosphere (Ecosystem services and Sustainability) (0- Don't know what it is, 1- not interested, 2-Hardly interested, 3-Interested, 4-highly interested) 
dataMena$ST095Q04NA = as.factor(dataMena$ST095Q04NA)
dataMena$IntBiosph = mapvalues(dataMena$ST095Q04NA, from = c("1","2","3","4","5"), to =c("1","2","3","4","0"))
dataMena$IntBiosph <- relevel(dataMena$IntBiosph, ref = "0")
dataMena$IntBiosph = as.numeric(dataMena$IntBiosph)


# Interest in how science can help prevent disease (0- Don't know what it is, 1- not interested, 2-Hardly interested, 3-Interested, 4-highly interested) 
dataMena$ST095Q15NA = as.factor(dataMena$ST095Q15NA)
dataMena$IntScPrevDis = mapvalues(dataMena$ST095Q15NA, from = c("1","2","3","4","5"), to =c("1","2","3","4","0"))
dataMena$IntScPrevDis <- relevel(dataMena$IntScPrevDis, ref ="0")
dataMena$IntScPrevDis = as.numeric(dataMena$IntScPrevDis)

#==============================================================================================================
# Section 2.4.	Measures of weekly frequency of Media Consumption

# Frequency of Ecological Website visits ( 1- never or Hardly, 2- sometimes, 3-regularly, 4-very often )
dataMena$ST146Q08NA = as.factor(dataMena$ST146Q08NA)
dataMena$EcoWebVisit = mapvalues(dataMena$ST146Q08NA, from = c("1","2","3","4"), to =c("4","3","2","1"))
dataMena$EcoWebVisit = as.numeric(dataMena$EcoWebVisit)

# Frequency of follows news via blogs or micro-blogging ( 1- never or Hardly, 2- sometimes, 3-regularly, 4-very often )
dataMena$ST146Q09NA = as.factor(dataMena$ST146Q09NA)
dataMena$BlogsVisit = mapvalues(dataMena$ST146Q09NA, from = c("1","2","3","4"), to =c("4","3","2","1"))
dataMena$BlogsVisit = as.numeric(dataMena$BlogsVisit)

# Frequency of TV program watching about broad science ( 1- never or Hardly, 2- sometimes, 3-regularly, 4-very often )
dataMena$ST146Q01TA = as.factor(dataMena$ST146Q01TA)
dataMena$BroadScTVprog = mapvalues(dataMena$ST146Q01TA, from = c("1","2","3","4"), to =c("4","3","2","1"))
dataMena$BroadScTVprog = as.numeric(dataMena$BroadScTVprog)

# Frequency of Reading borrowed or Bought Books about broad science ( 1- never or Hardly, 2- sometimes, 3-regularly, 4-very often )
dataMena$ST146Q02TA = as.factor(dataMena$ST146Q02TA)
dataMena$BroadScBooks = mapvalues(dataMena$ST146Q02TA, from = c("1","2","3","4"), to =c("4","3","2","1"))
dataMena$BroadScBooks = as.numeric(dataMena$BroadScBooks)

# Frequency of websites visits about broad science ( 1- never or Hardly, 2- sometimes, 3-regularly, 4-very often )
dataMena$ST146Q03TA = as.factor(dataMena$ST146Q03TA)
dataMena$BroadScWeb = mapvalues(dataMena$ST146Q03TA, from = c("1","2","3","4"), to =c("4","3","2","1"))
dataMena$BroadScWeb = as.numeric(dataMena$BroadScWeb)

 
# Frequency of Magazines and Science article reading in newspaper ( 1- never or Hardly, 2- sometimes, 3-regularly, 4-very often )
dataMena$ST146Q04TA = as.factor(dataMena$ST146Q04TA)
dataMena$MagScArtNewsp = mapvalues(dataMena$ST146Q04TA, from = c("1","2","3","4"), to =c("4","3","2","1"))
dataMena$MagScArtNewsp = as.numeric(dataMena$MagScArtNewsp)


# Frequency of Science Club Attendance ( 1- never or Hardly, 2- sometimes, 3-regularly, 4-very often )
dataMena$ST146Q05TA = as.factor(dataMena$ST146Q05TA)
dataMena$ScClubAttend = mapvalues(dataMena$ST146Q05TA, from = c("1","2","3","4"), to =c("4","3","2","1"))
dataMena$ScClubAttend = as.numeric(dataMena$ScClubAttend)

#------------------------------------------------------
# creating the gender variable
dataMena$Gender = as.factor(dataMena$ST004D01T)
dataMena$Gender = mapvalues(dataMena$Gender, from = c("1","2"), to =c("F","M"))

#-------------------------------------------------------
# creating the grade variable
dataMena$GradeLev = as.factor(dataMena$ST001D01T)
dataMena$GradeLev = mapvalues(dataMena$GradeLev, from = c("7","8","9","10","11","12","13"), to =c("7","8","9","10","11","12","12"))

# Index of economic, social and cultural status - ESCS


#===============================================================================================================
#===============================================================================================================
# For a Single Country Analysis use the following two line commands to select the students from the country
# To work for example with only students from "36-Australia" use
 library(dplyr)
 dataMena2 = dataMena[CNTRYID=="36",]  


##############################
##############################
# Descriptive Statistics
#-----------------------
attach(dataMena) 

# For the numerical variables use the function summary ()
summary(Variable name) # gives the min, q1, q2, q3, max
sd(Variable name) # provides the standard deviation

# For the qualitative variable 
summary(Variable name) # provide the absolute frequency distributions
round(prop.table(table(Variable name))*100,2) # provides the relative percent frequency distributions, rounded to two decimal places
 
